# Supplementary material for: ﻿Collective photothermal bending of flexible organic crystals modified with MXene-polymer multilayers as optical waveguide arrays
Source: Nat Commun. 2023 Jun 19;14:3627. doi: 10.1038/s41467-023-39162-5 (PMC10279756; doi:10.1038/s41467-023-39162-5)
Supplement: Supplementary file 18 — Source data [file 41467_2023_39162_MOESM18_ESM.xlsx]

## Sheet: Sheet1
Figure 1e					Figure 1f				Figure 1g					figure 4b					Figure 4c					Figure 4d							Supplementary Figure 4			Supplementary Figure 6			Supplementary Figure 8			Supplementary Figure 17	a			b			c		Supplementary Figure 18
																																1000	0.20425		0	0.23661		0	23.6		39.88	0.1933		39.92	0.2562		25.15	3.329
	350.29	2.291	2.602			72	42.2								0	18	34			0	14	34			0	34	34	14	14			999	0.20471		0.000572187	0.54083		0.01667	32.1		39.88	0.1924		39.92	0.2565		25.38	3.548
	351.09	2.27	2.469			184	47.9			1	29.8	27.8			72.4	24	37			0.5	48	70			0.2	42	41	35	28			998	0.20524		0.00115	2.06193		0.03333	37.4		39.88	0.1916		39.92	0.2569		25.61	3.793
	351.9	2.223	2.442			296	56.6			2	36.2	28			128.4	31	42			1	14	34			0.4	50	49	41	39			997	0.20559		0.00174	3.97512		0.05	40.2		39.88	0.1907		39.92	0.2572		25.85	4.063
	352.7	2.235	2.473			408	64.1			3	59.8	28.2			184.4	37	46			1.5	48	70			0.6	56	54	45	44			996	0.20588		0.00231	5.9593		0.06667	40.9		39.88	0.1897		39.92	0.2576		26.09	4.34
	353.5	2.124	2.51			520	72.3			4	69.8	28.3			240.4	40	50			2	14	34			0.8	60	58	47	46			995	0.20618		0.00288	7.54124		0.08333	41.1		39.88	0.1884		39.92	0.2579		26.33	4.608
	354.3	2.047	2.355			632	82.3			5	75.9	28.4			296.4	45	55			2.5	48	70			1	63	61	48	48			994	0.20669		0.00343	9.53218		0.1	41.1		39.89	0.1871		39.92	0.2583		26.57	4.855
	355.11	1.955	2.281			744	89.6			6	81.3	28.5			352.4	48	61			3	14	34			1.2	65	62	48	48			993	0.20715		0.00401	11.4927		0.11667	41.1		39.89	0.1859		39.93	0.2586		26.81	5.074
	355.91	1.96	2.23							7	84.3	28.7			408.4	50	65			3.5	48	70			1.4	66	64	48	48			992	0.20762		0.00458	13.2673		0.13333	41.3		39.89	0.1847		39.93	0.2589		27.05	5.261
	356.71	1.913	2.253							8	86.6	28.9			464.4	51	68			4	14	34			1.6	67	66	48	48			991	0.20795		0.00516	15.3461		0.15	41.2		39.9	0.1838		39.94	0.2593		27.29	5.412
	357.51	1.834	2.069							9	87.6	29			520.4	52	71			4.5	48	70			1.8	68	67	48	48			990	0.20822		0.00573	16.7422		0.16667	41.2		39.9	0.1832		39.94	0.2596		27.53	5.529
	358.31	1.727	2.02							10	88	29.1			576.4	53	79			5	14	34			2	69	67	48	48			989	0.20869		0.00631	17.9895		1	41.7		39.91	0.183		39.95	0.2599		27.76	5.611
	359.12	1.71	2.02							11	88.7	29.3			632.4	54	105			5.5	48	70			2.2	70	68	48	48			988	0.20929		0.00688	19.1353		2	41.6		39.92	0.1831		39.96	0.2603		27.99	5.658
	359.92	1.604	1.961							12	89	29.3			688.4	55	133			6	14	34			2.4	70	68	48	48			987	0.20953		0.00745	19.9027		3	41.7		39.94	0.1838		39.97	0.2623		28.21	5.67
	360.72	1.514	1.729							13	89.4	29.4			744.4	56	145			6.5	48	70			2.6	70	68	48	48			986	0.20987					4	41.7		39.95	0.1845		39.99	0.2689		28.42	5.649
	361.52	1.478	1.651							14	89.5	29.2			800.4	56	153			7	14	34			2.8	70	69	48	48			985	0.2104					5	42.3		39.97	0.1854		40.01	0.2804		28.63	5.596
	362.32	1.439	1.639							15	89.6	29.2								7.5	48	70			3	70	69	48	48			984	0.21102					6	42.6		39.99	0.1874		40.03	0.295		28.84	5.514
	363.13	1.362	1.616							16	89.7	29.4								8	14	34			3.2	70	69	48	48			983	0.21145					7	42.3		40.02	0.1908		40.05	0.3107		29.04	5.404
	363.93	1.323	1.554							17	89.5	29.3								8.5	48	70			3.4	70	69	48	48			982	0.21176					8	42.8		40.05	0.1974		40.08	0.326		29.23	5.27
	364.73	1.259	1.496							18	89.6	29.4								9	14	34			3.6	70	69	48	48			981	0.212					9	42.5		40.08	0.2058		40.11	0.3386		29.41	5.114
	365.53	1.193	1.515							19	89.6	29.2								9.5	48	70			3.8	70	69	48	48			980	0.21261					10	42.4		40.11	0.2137		40.14	0.3499		29.59	4.938
	366.33	1.146	1.455							20	89.2	29.4								10	14	34			4	70	69	48	48			979	0.21312					11	42.2		40.14	0.2202		40.18	0.3582		29.76	4.746
	367.13	1.127	1.31							21	71.4	29.2								10.5	48	70			4.2	68	60	33	46			978	0.21339					12	42.4		40.18	0.2255		40.22	0.3645		29.92	4.538
	367.93	1.123	1.2							22	57.4	29.5								11	14	34			4.4	60	59	23	42			977	0.21391					13	42.2		40.22	0.2312		40.26	0.3698		30.08	4.319
	368.73	1.058	1.208							23	45.3	28.8								11.5	48	70			4.6	54	54	17	29			976	0.21441					14	42.3		40.26	0.2365		40.3	0.3743		30.23	4.088
	369.53	1.038	1.152							24	38.9	28.5								12	14	34			4.8	50	50	15	22			975	0.21464					15	42.4		40.31	0.2418		40.35	0.377		30.38	3.85
	370.34	0.992	1.032							25	36	28.1								12.5	48	70			5	46	47	14	18			974	0.21515					16	42.6		40.35	0.2471		40.39	0.3788		30.51	3.604
	371.14	0.971	1.018							26	33.3	28								13	14	34			5.2	44	44	14	15			973	0.21555					17	42.6		40.4	0.2527		40.44	0.3798		30.65	3.354
	371.94	0.899	1.045							27	31.5	28.1								13.5	48	70			5.4	42	43	14	15			972	0.21575					18	42.3		40.45	0.2579		40.49	0.3802		30.77	3.102
	372.74	0.906	1.019							28	31.1	27.9								14	14	34			5.6	41	42	--	--			971	0.2163					19	42.2		40.51	0.2628		40.55	0.3799		30.89	2.846
	373.54	0.882	0.949							29	30.5	27.8								14.5	48	70			5.8	39	40	--	--			970	0.21687					20	42.2		40.56	0.2676		40.6	0.3791		31	2.59
	374.34	0.844	0.968							30	30.2	28.1								15	14	34			6	38	38	--	--			969	0.21701					20.0167	42.8		40.62	0.2726		40.66	0.3782		31.1	2.336
	375.14	0.784	0.991							31	30.4	28								15.5	48	70			6.2	37	37	--	--			968	0.21746					20.0333	33.6		40.67	0.2773		40.72	0.3752		31.2	2.083
	375.94	0.733	0.907																	16	14	34			6.4	36	36	--	--			967	0.21788					20.05	26.4		40.73	0.2816		40.78	0.3728		31.3	1.832
	376.74	0.696	0.826																	16.5	48	70			6.6	35	36	--	--			966	0.2182					20.0667	25.4		40.79	0.2862		40.84	0.3713		31.38	1.585
	377.54	0.68	0.834																	17	14	34			6.8	34	36	--	--			965	0.21867					20.0833	24.7		40.85	0.2906		40.9	0.3704		31.46	1.342
	378.34	0.685	0.887																	17.5	48	70			7	34	35	--	--			964	0.21915					20.1	24.4		40.92	0.295		40.96	0.3687		31.54	1.103
	379.14	0.709	0.837																	18	14	34										963	0.21945					20.1167	24.5		40.98	0.299		41.03	0.3657		31.61	0.8693
	379.94	0.732	0.838																	18.5	48	70										962	0.21972					20.1333	24.7		41.04	0.3032		41.09	0.3602		31.67	0.6421
	380.74	0.711	0.883																	19	14	34										961	0.22009					20.15	24.7		41.11	0.3071		41.16	0.3507		31.73	0.4211
	381.54	0.692	0.903																	19.5	48	70										960	0.2206					20.1667	25		41.18	0.3109		41.23	0.338		31.79	0.2058
	382.34	0.651	0.805																	20	14	34										959	0.22096					20.1833	24.7		41.25	0.3146		41.3	0.3239		31.84	-0.00208
	383.14	0.565	0.745																	20.5	48	70										958	0.22096								41.32	0.3183		41.37	0.3104		31.88	-0.2041
	383.94	0.527	0.74																	21	14	34										957	0.2212								41.39	0.3223		41.44	0.2974		31.92	-0.398
	384.74	0.547	0.722																	21.5	48	70										956	0.22145								41.46	0.3259		41.52	0.2851		31.96	-0.5849
	385.54	0.56	0.682																	22	14	34										955	0.22159								41.53	0.3295		41.59	0.2741		31.99	-0.7661
	386.34	0.588	0.691																	22.5	48	70										954	0.22185								41.61	0.3333		41.67	0.2631		32.02	-0.9404
	387.13	0.615	0.727																	23	14	34										953	0.22197								41.68	0.3368		41.74	0.2525		32.04	-1.111
	387.93	0.64	0.734																	23.5	48	70										952	0.22224								41.76	0.3398		41.82	0.243		32.06	-1.273
	388.73	0.628	0.679																	24	14	34										951	0.22256								41.83	0.3433		41.89	0.2333		32.08	-1.427
	389.53	0.581	0.647																	24.5	48	70										950	0.2229								41.91	0.3466		41.97	0.2227		32.09	-1.571
	390.33	0.555	0.684																	25	14	34										949	0.22327								41.99	0.35		42.05	0.2124		32.11	-1.702
	391.13	0.526	0.662																	25.5	48	70										948	0.22355								42.07	0.353		42.13	0.2011		32.12	-1.818
	391.93	0.502	0.64																	26	14	34										947	0.22379								42.15	0.356		42.21	0.1909		32.13	-1.918
	392.73	0.482	0.651																	26.5	48	70										946	0.22428								42.23	0.3589		42.29	0.1812		32.15	-1.998
	393.52	0.492	0.685																	27	14	34										945	0.22458								42.31	0.362		42.38	0.1701		32.16	-2.057
	394.32	0.541	0.699																	27.5	48	70										944	0.22493								42.39	0.3647		42.46	0.1599		32.18	-2.096
	395.12	0.579	0.702																	28	14	34										943	0.22527								42.47	0.3676		42.54	0.1501		32.19	-2.112
	395.92	0.601	0.731																	28.5	48	70										942	0.22554								42.55	0.3702		42.63	0.1401		32.21	-2.107
	396.72	0.636	0.776																	29	14	34										941	0.22589								42.64	0.3731		42.71	0.129		32.24	-2.082
	397.52	0.666	0.804																	29.5	48	70										940	0.22624								42.72	0.3759		42.8	0.1179		32.26	-2.036
	398.31	0.653	0.814																	30	14	34										939	0.22655								42.8	0.3782		42.88	0.1079		32.29	-1.975
	399.11	0.692	0.863																	30.5	48	70										938	0.22703								42.89	0.3807		42.97	0.09714		32.31	-1.897
	399.91	0.726	0.944																	31	14	34										937	0.22743								42.97	0.3831		43.06	0.08697		32.35	-1.804
	400.71	0.751	0.986																	31.5	48	70										936	0.2278								43.06	0.3855		43.14	0.07691		32.38	-1.699
	401.5	0.773	1.031																	32	14	34										935	0.22798								43.15	0.3879		43.23	0.06615		32.42	-1.585
	402.3	0.847	1.088																	32.5	48	70										934	0.22826								43.23	0.3903		43.32	0.0557		32.46	-1.464
	403.1	0.878	1.165																	33	14	34										933	0.22863								43.32	0.3925		43.41	0.04613		32.5	-1.337
	403.9	0.927	1.196																	33.5	48	70										932	0.22921								43.41	0.3949		43.49	0.03632		32.54	-1.205
	404.69	0.981	1.248																	34	14	34										931	0.22957								43.49	0.3968		43.58	0.02616		32.58	-1.071
	405.49	1.028	1.32																	34.5	48	70										930	0.22999								43.58	0.399		43.67	0.01628		32.63	-0.9358
	406.29	1.059	1.401																	35	14	34										929	0.2302								43.67	0.4012		43.76	0.00591		32.68	-0.8012
	407.09	1.119	1.434																	35.5	48	70										928	0.23067								43.76	0.4035		43.85	-0.00333		32.73	-0.6674
	407.88	1.132	1.462																	36	14	34										927	0.23109								43.85	0.4053		43.94	-0.01338		32.78	-0.5359
	408.68	1.157	1.535																	36.5	48	70										926	0.2315								43.94	0.4072		44.03	-0.02225		32.83	-0.4059
	409.48	1.21	1.603																	37	14	34										925	0.23186								44.03	0.4093		44.12	-0.03219		32.89	-0.2798
	410.27	1.264	1.641																	37.5	48	70										924	0.23225								44.12	0.4113		44.21	-0.04158		32.94	-0.1558
	411.07	1.308	1.705																	38	14	34										923	0.23264								44.21	0.4134		44.31	-0.05106		33	-0.03652
	411.87	1.38	1.805																	38.5	48	70										922	0.2331								44.3	0.4151		44.4	-0.06037		33.06	0.07868
	412.66	1.445	1.916																	39	14	34										921	0.23347								44.39	0.4167		44.49	-0.06944		33.12	0.192
	413.46	1.534	2.009																	39.5	48	70										920	0.23395								44.48	0.4185		44.58	-0.07856		33.18	0.3011
	414.26	1.62	2.105																	40	14	34										919	0.23445								44.58	0.4203		44.67	-0.08626		33.25	0.4068
	415.05	1.723	2.288																	40.5	48	70										918	0.23497								44.67	0.4221		44.77	-0.09522		33.31	0.5083
	415.85	1.862	2.474																	41	14	34										917	0.23528								44.76	0.4237		44.86	-0.1041		33.38	0.6071
	416.64	2.025	2.673																	41.5	48	70										916	0.23569								44.85	0.4257		44.95	-0.1124		33.44	0.701
	417.44	2.226	2.9																	42	14	34										915	0.23628								44.94	0.4273		45.05	-0.1218		33.51	0.7928
	418.24	2.47	3.313																	42.5	48	70										914	0.23685								45.04	0.4288		45.14	-0.1296		33.58	0.881
	419.03	2.763	3.718																	43	14	34										913	0.23721								45.13	0.4302		45.23	-0.1383		33.65	0.9657
	419.83	3.141	4.195																	43.5	48	70										912	0.2377								45.22	0.4318		45.33	-0.1466		33.72	1.048
	420.62	3.579	4.769																	44	14	34										911	0.23802								45.32	0.4335		45.42	-0.1535		33.8	1.126
	421.42	4.078	5.496																	44.5	48	70										910	0.23851								45.41	0.435		45.52	-0.1617		33.87	1.201
	422.22	4.686	6.267																	45	14	34										909	0.23908								45.5	0.4365		45.61	-0.1693		33.94	1.274
	423.01	5.427	7.18																	45.5	48	70										908	0.23949								45.6	0.4378		45.7	-0.1768		34.02	1.343
	423.81	6.262	8.27																	46	14	34										907	0.23998								45.69	0.4394		45.8	-0.1834		34.1	1.41
	424.6	7.219	9.453																	46.5	48	70										906	0.24065								45.78	0.4406		45.89	-0.1914		34.17	1.473
	425.4	8.251	10.773																	47	14	34										905	0.24108								45.88	0.442		45.99	-0.199		34.25	1.534
	426.19	9.403	12.173																	47.5	48	70										904	0.2415								45.97	0.4434		46.08	-0.2068		34.33	1.592
	426.99	10.598	13.721																	48	14	34										903	0.24205								46.07	0.4446		46.18	-0.2131		34.41	1.647
	427.78	11.881	15.351																	48.5	48	70										902	0.24279								46.16	0.4459		46.27	-0.2203		34.49	1.698
	428.58	13.261	17.051																	49	14	34										901	0.24326								46.26	0.4475		46.37	-0.2267		34.57	1.748
	429.37	14.673	18.722																	49.5	48	70										900	0.24363								46.35	0.4487		46.47	-0.2343		34.66	1.796
	430.17	16.096	20.508																	50	14	34										899	0.24422								46.45	0.4497		46.56	-0.2411		34.74	1.841
	430.96	17.56	22.332																	50.5	48	70										898	0.24487								46.54	0.4511		46.66	-0.2479		34.82	1.883
	431.76	18.948	24.116																	51	14	34										897	0.24542								46.64	0.4525		46.75	-0.2547		34.9	1.923
	432.55	20.288	25.892																	51.5	48	70										896	0.24585								46.73	0.4539		46.85	-0.261		34.99	1.959
	433.34	21.677	27.766																	52	14	34										895	0.24638								46.83	0.4551		46.94	-0.2669		35.07	1.995
	434.14	23.136	29.534																	52.5	48	70										894	0.24701								46.92	0.4563		47.04	-0.2731		35.16	2.028
	434.93	24.64	31.29																	53	14	34										893	0.24772								47.02	0.4574		47.14	-0.2794		35.25	2.059
	435.73	26.306	33.185																	53.5	48	70										892	0.24832								47.11	0.4586		47.23	-0.2846		35.33	2.088
	436.52	27.968	35.208																	54	14	34										891	0.24887								47.21	0.4597		47.33	-0.291		35.42	2.115
	437.32	29.783	37.355																	54.5	48	70										890	0.24938								47.3	0.4609		47.42	-0.2972		35.51	2.141
	438.11	31.647	39.585																	55	14	34										889	0.24998								47.4	0.4621		47.52	-0.3031		35.6	2.165
	438.9	33.582	42.022																	55.5	48	70										888	0.2507								47.5	0.4633		47.62	-0.3081		35.68	2.187
	439.7	35.514	44.508																	56	14	34										887	0.25138								47.59	0.4645		47.71	-0.3138		35.77	2.208
	440.49	37.657	47.06																	56.5	48	70										886	0.25189								47.69	0.4656		47.81	-0.3194		35.86	2.228
	441.28	39.729	49.443																	57	14	34										885	0.25248								47.79	0.4667		47.91	-0.3248		35.95	2.246
	442.08	41.767	51.955																	57.5	48	70										884	0.25308								47.88	0.4678		48	-0.3298		36.04	2.263
	442.87	43.868	54.243																	58	14	34										883	0.25363								47.98	0.4689		48.1	-0.335		36.13	2.278
	443.66	45.86	56.399																	58.5	48	70										882	0.2544								48.07	0.4699		48.2	-0.3399		36.22	2.293
	444.46	47.731	58.519																	59	14	34										881	0.25512								48.17	0.4711		48.29	-0.3448		36.32	2.306
	445.25	49.458	60.491																	59.5	48	70										880	0.25558								48.27	0.4722		48.39	-0.3505		36.41	2.318
	446.04	51.156	62.429																	60	14	34										879	0.25609								48.36	0.4734		48.49	-0.3556		36.5	2.33
	446.84	52.62	64.171																	60.5	48	70										878	0.25672								48.46	0.4746		48.58	-0.3606		36.59	2.34
	447.63	54.07	65.851																	61	14	34										877	0.25742								48.56	0.4756		48.68	-0.3648		36.68	2.35
	448.42	55.39	67.338																	61.5	48	70										876	0.25818								48.65	0.4766		48.78	-0.3704		36.78	2.358
	449.22	56.726	69.054																	62	14	34										875	0.25883								48.75	0.4777		48.88	-0.3753		36.87	2.367
	450.01	57.89	70.331																	62.5	48	70										874	0.25939								48.85	0.4788		48.97	-0.38		36.96	2.375
	450.8	58.931	71.475																	63	14	34										873	0.26001								48.94	0.48		49.07	-0.385		37.05	2.38
	451.59	59.741	72.562																	63.5	48	70										872	0.26055								49.04	0.481		49.17	-0.389		37.15	2.386
	452.39	60.512	73.391																	64	14	34										871	0.26125								49.14	0.482		49.26	-0.3931		37.24	2.391
	453.18	61.274	74.131																	64.5	48	70										870	0.26201								49.23	0.483		49.36	-0.3975		37.34	2.396
	453.97	61.896	74.846																	65	14	34										869	0.26257								49.33	0.484		49.46	-0.402		37.43	2.4
	454.76	62.39	75.436																	65.5	48	70										868	0.26322								49.43	0.485		49.56	-0.4064		37.52	2.403
	455.56	63.031	75.928																	66	14	34										867	0.26382								49.53	0.4859		49.65	-0.4106		37.62	2.406
	456.35	63.628	76.519																	66.5	48	70										866	0.26441								49.62	0.487		49.75	-0.4145		37.71	2.409
	457.14	64.003	76.825																	67	14	34										865	0.26514								49.72	0.488		49.85	-0.4188		37.81	2.411
	457.93	64.414	77.256																	67.5	48	70										864	0.26581								49.82	0.489		49.95	-0.4232		37.9	2.412
	458.72	64.782	77.685																	68	14	34										863	0.26636								49.91	0.49		50.04	-0.4275		38	2.414
	459.52	65.093	77.988																	68.5	48	70										862	0.26703								50.01	0.4911		50.14	-0.4319		38.09	2.414
	460.31	65.263	78.291																	69	14	34										861	0.27087								50.11	0.492		50.24	-0.4352		38.19	2.416
	461.1	65.488	78.668																	69.5	48	70										860	0.27702								50.21	0.493		50.34	-0.4389		38.29	2.416
	461.89	65.647	78.799																	70	14	34										859	0.27887								50.3	0.4939		50.43	-0.4424		38.38	2.416
	462.68	65.88	79.02																	70.5	48	70										858	0.27982								50.4	0.4949		50.53	-0.4465		38.48	2.416
	463.47	65.991	79.164																	71	14	34										857	0.28031								50.5	0.496		50.63	-0.4498		38.57	2.416
	464.26	66.202	79.264																	71.5	48	70										856	0.28086								50.6	0.4971		50.73	-0.4532		38.67	2.415
	465.06	66.405	79.466																	72	14	34										855	0.28213								50.69	0.498		50.82	-0.4569		38.77	2.415
	465.85	66.582	79.702																	72.5	48	70										854	0.28362								50.79	0.4989		50.92	-0.4605		38.86	2.414
	466.64	66.761	79.892																	73	14	34										853	0.28401								50.89	0.4999		51.02	-0.4636		38.96	2.413
	467.43	66.97	79.97																	73.5	48	70										852	0.2848								50.99	0.5009		51.12	-0.467		39.06	2.41
	468.22	67.116	80.1																	74	14	34										851	0.28462								51.08	0.5019		51.22	-0.4708		39.15	2.409
	469.01	67.246	80.166																	74.5	48	70										850	0.28503								51.18	0.5027		51.31	-0.4747		39.25	2.408
	469.8	67.391	80.183																	75	14	34										849	0.28581								51.28	0.5036		51.41	-0.4779		39.35	2.406
	470.59	67.404	80.153																	75.5	48	70										848	0.28619								51.38	0.5045		51.51	-0.4814		39.44	2.405
	471.38	67.457	80.282																	76	14	34										847	0.28723								51.47	0.5054		51.61	-0.4846		39.54	2.402
	472.17	67.472	80.413																	76.5	48	70										846	0.28847								51.57	0.5064		51.7	-0.4879		39.64	2.399
	472.96	67.544	80.356																	77	14	34										845	0.28895								51.67	0.5072		51.8	-0.4908		39.73	2.397
	473.75	67.584	80.377																	77.5	48	70										844	0.28935								51.77	0.5081		51.9	-0.4944		39.83	2.396
	474.54	67.675	80.544																	78	14	34										843	0.29031								51.86	0.509		52	-0.4975		39.93	2.393
	475.33	67.79	80.579																	78.5	48	70										842	0.29107								51.96	0.5101		52.1	-0.5007		40.03	2.391
	476.12	67.952	80.553																	79	14	34										841	0.29192								52.06	0.5109		52.19	-0.5041		40.12	2.39
	476.91	68.087	80.705																	79.5	48	70										840	0.29245								52.16	0.5117		52.29	-0.5072		40.22	2.387
	477.7	68.16	80.774																	80	14	34										839	0.29283								52.26	0.5127		52.39	-0.5103		40.32	2.385
	478.49	68.2	80.65																	80.5	48	70										838	0.29324								52.35	0.5137		52.49	-0.5133		40.42	2.383
	479.28	68.184	80.647																	81	14	34										837	0.29368								52.45	0.5146		52.59	-0.5161		40.51	2.38
	480.07	68.189	80.673																	81.5	48	70										836	0.29445								52.55	0.5155		52.68	-0.519		40.61	2.378
	480.86	68.187	80.706																	82	14	34										835	0.2954								52.65	0.5164		52.78	-0.5218		40.71	2.376
	481.65	68.288	80.783																	82.5	48	70										834	0.29596								52.74	0.5174		52.88	-0.5248		40.81	2.373
	482.44	68.391	80.809																	83	14	34										833	0.29646								52.84	0.5183		52.98	-0.5278		40.9	2.372
	483.23	68.494	80.894																	83.5	48	70										832	0.29705								52.94	0.5192		53.08	-0.5307		41	2.37
	484.02	68.538	80.939																	84	14	34										831	0.29782								53.04	0.5201		53.17	-0.5335		41.1	2.367
	484.81	68.57	80.856																	84.5	48	70										830	0.29873								53.14	0.521		53.27	-0.5361		41.2	2.365
	485.6	68.591	80.94																	85	14	34										829	0.29878								53.23	0.522		53.37	-0.5387		41.3	2.363
	486.39	68.624	80.948																	85.5	48	70										828	0.29939								53.33	0.5229		53.47	-0.5412		41.39	2.362
	487.18	68.595	80.962																	86	14	34										827	0.30004								53.43	0.5238		53.57	-0.5438		41.49	2.36
	487.96	68.725	81.005																	86.5	48	70										826	0.30051								53.53	0.5248		53.66	-0.5467		41.59	2.358
	488.75	68.834	81.077																	87	14	34										825	0.30138								53.63	0.5258		53.76	-0.5493		41.69	2.356
	489.54	68.91	81.141																	87.5	48	70										824	0.30195								53.72	0.5266		53.86	-0.5519		41.79	2.354
	490.33	68.973	81.242																	88	14	34										823	0.30269								53.82	0.5275		53.96	-0.5542		41.89	2.353
	491.12	69.105	81.277																	88.5	48	70										822	0.30302								53.92	0.5283		54.06	-0.5571		41.98	2.351
	491.91	69.088	81.403																	89	14	34										821	0.30359								54.02	0.5292		54.16	-0.5597		42.08	2.35
	492.7	69.11	81.369																	89.5	48	70										820	0.30442								54.12	0.5301		54.25	-0.5621		42.18	2.349
	493.48	69.158	81.24																	90	14	34										819	0.30455								54.21	0.5309		54.35	-0.5646		42.28	2.347
	494.27	69.225	81.286																	90.5	48	70										818	0.30524								54.31	0.5318		54.45	-0.5671		42.38	2.346
	495.06	69.165	81.258																	91	14	34										817	0.30624								54.41	0.5326		54.55	-0.5695		42.48	2.345
	495.85	69.2	81.172																	91.5	48	70										816	0.3067								54.51	0.5334		54.65	-0.5721		42.57	2.343
	496.64	69.167	81.288																	92	14	34										815	0.30724								54.61	0.5343		54.74	-0.5745		42.67	2.342
	497.42	69.068	81.177																	92.5	48	70										814	0.30792								54.7	0.5351		54.84	-0.5769		42.77	2.34
	498.21	69.045	81.118																	93	14	34										813	0.30818								54.8	0.5359		54.94	-0.5793		42.87	2.339
	499	69.119	81.175																	93.5	48	70										812	0.30838								54.9	0.5368		55.04	-0.5816		42.97	2.337
	499.79	69.122	81.042																	94	14	34										811	0.30879								55	0.5377		55.14	-0.584		43.07	2.335
	500.58	69.149	80.991																	94.5	48	70										810	0.30961								55.1	0.5386		55.24	-0.5862		43.17	2.334
	501.36	69.216	81.11																	95	14	34										809	0.31052								55.2	0.5396		55.33	-0.5883		43.26	2.332
	502.15	69.247	81.089																	95.5	48	70										808	0.31091								55.29	0.5404		55.43	-0.5905		43.36	2.331
	502.94	69.306	81.143																	96	14	34										807	0.31099								55.39	0.5414		55.53	-0.5927		43.46	2.329
	503.72	69.39	81.3																	96.5	48	70										806	0.31066								55.49	0.5423		55.63	-0.5949		43.56	2.328
	504.51	69.398	81.262																	97	14	34										805	0.31133								55.59	0.5431		55.73	-0.5969		43.66	2.326
	505.3	69.469	81.389																	97.5	48	69										804	0.31198								55.69	0.5439		55.83	-0.5991		43.76	2.325
	506.09	69.536	81.479																	98	14	34										803	0.31236								55.78	0.5447		55.92	-0.6011		43.86	2.324
	506.87	69.582	81.411																	98.5	48	69										802	0.31315								55.88	0.5455		56.02	-0.6033		43.96	2.323
	507.66	69.525	81.486																	99	14	34										801	0.31361								55.98	0.5463		56.12	-0.6054		44.06	2.322
	508.45	69.671	81.674																	99.5	48	69										800	0.31362								56.08	0.5471		56.22	-0.6075		44.15	2.321
	509.23	69.774	81.679																	100	14	34										799	0.31419								56.18	0.5479		56.32	-0.6096		44.25	2.32
	510.02	69.913	81.837																													798	0.31447								56.28	0.5488		56.42	-0.6117		44.35	2.319
	510.81	70.043	82.06																													797	0.31453								56.37	0.5497		56.52	-0.6136		44.45	2.318
	511.59	70.151	81.939																													796	0.31517								56.47	0.5507		56.61	-0.6156		44.55	2.318
	512.38	70.224	82.011																													795	0.31554								56.57	0.5515		56.71	-0.6176		44.65	2.317
	513.17	70.252	81.954																													794	0.31548								56.67	0.5523		56.81	-0.6197		44.75	2.316
	513.95	70.264	81.784																													793	0.31612								56.77	0.5531		56.91	-0.6219		44.85	2.315
	514.74	70.262	81.713																													792	0.3163								56.87	0.5539		57.01	-0.6239		44.95	2.315
	515.52	70.423	81.938																													791	0.31661								56.97	0.5546		57.11	-0.626		45.05	2.314
	516.31	70.433	81.794																													790	0.31718								57.06	0.5555		57.2	-0.6282		45.14	2.314
	517.1	70.402	81.935																													789	0.31703								57.16	0.5564		57.3	-0.6304		45.24	2.313
	517.88	70.397	82.044																													788	0.31716								57.26	0.5572		57.4	-0.6326		45.34	2.312
	518.67	70.372	81.952																													787	0.31762								57.36	0.5579		57.5	-0.6346		45.44	2.312
	519.45	70.221	81.682																													786	0.31823								57.46	0.5587		57.6	-0.6367		45.54	2.311
	520.24	70.252	81.908																													785	0.31804								57.56	0.5595		57.7	-0.6387		45.64	2.311
	521.02	70.32	81.714																													784	0.31831								57.65	0.5602		57.8	-0.6407		45.74	2.31
	521.81	70.421	81.779																													783	0.31852								57.75	0.561		57.89	-0.6424		45.84	2.31
	522.59	70.384	81.895																													782	0.31831								57.85	0.5619		57.99	-0.6445		45.94	2.309
	523.38	70.49	82.127																													781	0.31836								57.95	0.5628		58.09	-0.6465		46.03	2.309
	524.16	70.436	81.897																													780	0.31817								58.05	0.5636		58.19	-0.6484		46.13	2.309
	524.95	70.498	82.18																													779	0.31847								58.15	0.5644		58.29	-0.6503		46.23	2.308
	525.73	70.479	82.222																													778	0.31867								58.25	0.5652		58.39	-0.6522		46.33	2.308
	526.52	70.572	82.107																													777	0.31886								58.34	0.5659		58.49	-0.6541		46.43	2.308
	527.3	70.631	82.164																													776	0.31871								58.44	0.5668		58.58	-0.6562		46.53	2.307
	528.09	70.728	82.305																													775	0.31889								58.54	0.5676		58.68	-0.658		46.63	2.307
	528.87	70.709	82.146																													774	0.31883								58.64	0.5684		58.78	-0.6599		46.73	2.307
	529.66	70.707	81.957																													773	0.31889								58.74	0.5692		58.88	-0.6614		46.83	2.306
	530.44	70.79	82.258																													772	0.31907								58.84	0.57		58.98	-0.6633		46.93	2.306
	531.23	70.713	82.107																													771	0.31899								58.93	0.5709		59.08	-0.6652		47.03	2.306
	532.01	70.637	81.984																													770	0.31906								59.03	0.5717		59.18	-0.6671		47.13	2.306
	532.8	70.674	82.036																													769	0.31896								59.13	0.5724		59.28	-0.669		47.22	2.305
	533.58	70.64	82.262																													768	0.31877								59.23	0.5732		59.37	-0.6708		47.32	2.305
	534.36	70.644	81.952																													767	0.31889								59.33	0.5741		59.47	-0.6726		47.42	2.305
	535.15	70.725	81.981																													766	0.31841								59.43	0.5748		59.57	-0.6745		47.52	2.305
	535.93	70.884	82.188																													765	0.31852								59.53	0.5756		59.67	-0.6765		47.62	2.304
	536.72	70.857	82.135																													764	0.31835								59.62	0.5764		59.77	-0.6784		47.72	2.304
	537.5	70.887	81.962																													763	0.3184								59.72	0.5772		59.87	-0.6802		47.82	2.304
	538.28	70.808	82.182																													762	0.31845								59.82	0.578		59.97	-0.6821		47.92	2.304
	539.07	70.723	82.287																													761	0.31806								59.92	0.5788		60.07	-0.6839		48.02	2.303
	539.85	70.618	82.044																													760	0.31815								60.02	0.5797		60.16	-0.6856		48.12	2.303
	540.63	70.694	82.25																													759	0.31777								60.12	0.5804		60.26	-0.6875		48.22	2.303
	541.42	70.728	82.407																													758	0.31771								60.22	0.5812		60.36	-0.6891		48.32	2.303
	542.2	70.785	82.28																													757	0.3175								60.31	0.582		60.46	-0.6908		48.42	2.303
	542.98	70.935	82.132																													756	0.31714								60.41	0.5829		60.56	-0.6924		48.52	2.302
	543.77	70.906	82.341																													755	0.31669								60.51	0.5837		60.66	-0.6938		48.61	2.302
	544.55	70.939	82.312																													754	0.31626								60.61	0.5845		60.76	-0.6956		48.71	2.302
	545.33	70.91	82.068																													753	0.31644								60.71	0.5852		60.86	-0.6975		48.81	2.302
	546.12	70.897	82.113																													752	0.3164								60.81	0.586		60.95	-0.6991		48.91	2.301
	546.9	70.898	82.329																													751	0.31626								60.91	0.5867		61.05	-0.7006		49.01	2.301
	547.68	71.07	82.322																													750	0.31605								61.01	0.5876		61.15	-0.7021		49.11	2.301
	548.46	71.068	82.259																													749	0.31546								61.1	0.5883		61.25	-0.7037		49.21	2.301
	549.25	71.166	82.544																													748	0.31499								61.2	0.5891		61.35	-0.7051		49.31	2.301
	550.03	71.212	82.7																													747	0.31476								61.3	0.5898		61.45	-0.7068		49.41	2.3
	550.81	71.32	82.438																													746	0.31433								61.4	0.5906		61.55	-0.7085		49.51	2.3
	551.59	71.289	82.458																													745	0.31391								61.5	0.5914		61.65	-0.71		49.61	2.3
	552.38	71.285	82.513																													744	0.31384								61.6	0.5921		61.75	-0.7115		49.71	2.3
	553.16	71.329	82.409																													743	0.31342								61.7	0.5928		61.84	-0.7131		49.81	2.3
	553.94	71.431	82.289																													742	0.31291								61.79	0.5936		61.94	-0.7145		49.91	2.3
	554.72	71.445	82.561																													741	0.31266								61.89	0.5945		62.04	-0.7158		50.01	2.299
	555.5	71.472	82.781																													740	0.31201								61.99	0.5953		62.14	-0.7173		50.1	2.299
	556.29	71.497	82.541																													739	0.31158								62.09	0.5962		62.24	-0.7187		50.2	2.299
	557.07	71.45	82.471																													738	0.31121								62.19	0.5969		62.34	-0.7202		50.3	2.299
	557.85	71.236	82.62																													737	0.31068								62.29	0.5976		62.44	-0.7216		50.4	2.299
	558.63	71.11	82.439																													736	0.31033								62.39	0.5983		62.54	-0.7232		50.5	2.299
	559.41	70.994	82.114																													735	0.30972								62.49	0.599		62.64	-0.7247		50.6	2.298
	560.19	70.912	82.232																													734	0.30942								62.58	0.5997		62.74	-0.7262		50.7	2.298
	560.98	70.892	82.496																													733	0.3091								62.68	0.6004		62.83	-0.7276		50.8	2.298
	561.76	71.058	82.507																													732	0.30885								62.78	0.6011		62.93	-0.7291		50.9	2.298
	562.54	71.094	82.34																													731	0.30821								62.88	0.602		63.03	-0.7306		51	2.298
	563.32	71.132	82.566																													730	0.30776								62.98	0.6029		63.13	-0.7321		51.1	2.298
	564.1	71.238	82.74																													729	0.30675								63.08	0.6036		63.23	-0.7335		51.2	2.298
	564.88	71.283	82.581																													728	0.30615								63.18	0.6044		63.33	-0.7348		51.3	2.298
	565.66	71.215	82.379																													727	0.30579								63.28	0.6052		63.43	-0.7361		51.4	2.297
	566.44	71.094	82.521																													726	0.30518								63.38	0.606		63.53	-0.7375		51.5	2.297
	567.22	71.143	82.726																													725	0.30494								63.47	0.6068		63.63	-0.7388		51.6	2.297
	568	71.293	82.692																													724	0.30417								63.57	0.6076		63.73	-0.7399		51.7	2.297
	568.78	71.227	82.496																													723	0.30385								63.67	0.6084		63.82	-0.7411		51.8	2.297
	569.56	71.182	82.743																													722	0.30343								63.77	0.6092		63.92	-0.7424		51.89	2.297
	570.35	71.397	82.856																													721	0.30306								63.87	0.61		64.02	-0.7437		51.99	2.297
	571.13	71.343	82.5																													720	0.30247								63.97	0.6108		64.12	-0.7451		52.09	2.297
	571.91	71.054	82.34																													719	0.30181								64.07	0.6116		64.22	-0.7464		52.19	2.297
	572.69	71.175	82.535																													718	0.30141								64.17	0.6125		64.32	-0.7477		52.29	2.297
	573.47	71.307	82.628																													717	0.30051								64.27	0.6134		64.42	-0.7489		52.39	2.297
	574.25	71.238	82.563																													716	0.30035								64.36	0.6142		64.52	-0.7501		52.49	2.296
	575.03	71.187	82.397																													715	0.29943								64.46	0.615		64.62	-0.7514		52.59	2.296
	575.81	71.433	82.823																													714	0.29883								64.56	0.6159		64.72	-0.7527		52.69	2.296
	576.59	71.41	82.92																													713	0.29824								64.66	0.6167		64.82	-0.7538		52.79	2.296
	577.37	71.264	82.513																													712	0.29787								64.76	0.6175		64.91	-0.755		52.89	2.296
	578.14	71.255	82.564																													711	0.29739								64.86	0.6183		65.01	-0.7563		52.99	2.296
	578.92	71.402	82.694																													710	0.29627								64.96	0.6191		65.11	-0.7577		53.09	2.296
	579.7	71.396	82.777																													709	0.29608								65.06	0.6198		65.21	-0.7589		53.19	2.296
	580.48	71.49	82.725																													708	0.29548								65.16	0.6206		65.31	-0.7603		53.29	2.296
	581.26	71.547	82.681																													707	0.29449								65.25	0.6214		65.41	-0.7615		53.39	2.296
	582.04	71.639	83.004																													706	0.2941								65.35	0.6221		65.51	-0.7626		53.49	2.296
	582.82	71.654	83.164																													705	0.29333								65.45	0.6229		65.61	-0.7638		53.59	2.296
	583.6	71.406	82.625																													704	0.29303								65.55	0.6237		65.71	-0.7649		53.69	2.296
	584.38	71.386	82.722																													703	0.29244								65.65	0.6244		65.81	-0.7661		53.79	2.296
	585.16	71.505	82.956																													702	0.29177								65.75	0.6251		65.91	-0.7672		53.88	2.296
	585.94	71.388	82.895																													701	0.29135								65.85	0.6257		66	-0.7684		53.98	2.296
	586.72	71.272	82.973																													700	0.29076								65.95	0.6263		66.1	-0.7696		54.08	2.296
	587.49	71.371	82.876																													699	0.29031								66.05	0.6269		66.2	-0.771		54.18	2.297
	588.27	71.486	82.829																													698	0.28983								66.15	0.6275		66.3	-0.7723		54.28	2.297
	589.05	71.54	83.238																													697	0.28935								66.25	0.6282		66.4	-0.7736		54.38	2.297
	589.83	71.499	83.018																													696	0.28867								66.34	0.6288		66.5	-0.7749		54.48	2.297
	590.61	71.752	82.781																													695	0.28797								66.44	0.6293		66.6	-0.7762		54.58	2.297
	591.39	71.87	83.149																													694	0.28718								66.54	0.63		66.7	-0.7775		54.68	2.297
	592.16	71.62	83.122																													693	0.28674								66.64	0.6307		66.8	-0.7788		54.78	2.297
	592.94	71.567	82.878																													692	0.28634								66.74	0.6313		66.9	-0.7802		54.88	2.297
	593.72	71.656	83.058																													691	0.28555								66.84	0.6319		67	-0.7814		54.98	2.297
	594.5	71.581	82.964																													690	0.28516								66.94	0.6325		67.1	-0.7826		55.08	2.298
	595.28	71.621	83.169																													689	0.28474								67.04	0.6333		67.2	-0.7838		55.18	2.298
	596.05	71.595	83.57																													688	0.2838								67.14	0.634		67.29	-0.785		55.28	2.298
	596.83	71.688	83.194																													687	0.28338								67.24	0.6347		67.39	-0.7864		55.38	2.298
	597.61	71.783	82.922																													686	0.28235								67.33	0.6353		67.49	-0.7877		55.48	2.299
	598.39	71.701	83.386																													685	0.28209								67.43	0.6361		67.59	-0.7889		55.58	2.299
	599.16	71.687	83.212																													684	0.2818								67.53	0.6367		67.69	-0.79		55.68	2.299
	599.94	71.821	83.017																													683	0.28121								67.63	0.6375		67.79	-0.7913		55.78	2.299
	600.72	71.741	83.331																													682	0.28065								67.73	0.6383		67.89	-0.7925		55.88	2.3
	601.5	71.746	83.322																													681	0.28005								67.83	0.639		67.99	-0.7935		55.98	2.3
	602.27	71.774	83.46																													680	0.27945								67.93	0.6398		68.09	-0.7945		56.08	2.3
	603.05	71.622	83.816																													679	0.27871								68.03	0.6406		68.19	-0.7957		56.18	2.3
	603.83	71.696	83.325																													678	0.27803								68.13	0.6414		68.29	-0.797		56.27	2.301
	604.6	71.726	83.257																													677	0.27756								68.23	0.6422		68.39	-0.7982		56.37	2.301
	605.38	71.523	83.754																													676	0.27717								68.32	0.643		68.49	-0.7995		56.47	2.301
	606.16	71.522	83.416																													675	0.27682								68.42	0.6438		68.58	-0.8009		56.57	2.301
	606.93	71.596	82.977																													674	0.27646								68.52	0.6447		68.68	-0.8023		56.67	2.302
	607.71	71.458	83.438																													673	0.27614								68.62	0.6454		68.78	-0.8036		56.77	2.302
	608.49	71.505	83.307																													672	0.27541								68.72	0.6462		68.88	-0.8047		56.87	2.302
	609.26	71.527	83.23																													671	0.27474								68.82	0.6469		68.98	-0.8058		56.97	2.303
	610.04	71.478	83.562																													670	0.27433								68.92	0.6477		69.08	-0.8069		57.07	2.303
	610.81	71.68	83.331																													669	0.27345								69.02	0.6484		69.18	-0.8081		57.17	2.303
	611.59	71.643	82.938																													668	0.27336								69.12	0.6493		69.28	-0.8093		57.27	2.304
	612.37	71.342	83.419																													667	0.27246								69.22	0.65		69.38	-0.8104		57.37	2.304
	613.14	71.448	83.446																													666	0.27197								69.32	0.6507		69.48	-0.8116		57.47	2.305
	613.92	71.565	82.86																													665	0.27187								69.42	0.6515		69.58	-0.8128		57.57	2.305
	614.69	71.321	83.116																													664	0.2715								69.52	0.6522		69.68	-0.814		57.67	2.305
	615.47	71.457	83.446																													663	0.27125								69.61	0.6528		69.78	-0.8151		57.77	2.306
	616.25	71.536	83.023																													662	0.27037								69.71	0.6535		69.88	-0.8163		57.87	2.306
	617.02	71.467	83.076																													661	0.26989								69.81	0.654		69.98	-0.8174		57.97	2.306
	617.8	71.543	83.42																													660	0.2695								69.91	0.6547		70.08	-0.8185		58.07	2.307
	618.57	71.595	82.989																													659	0.26906								70.01	0.6554		70.17	-0.8197		58.17	2.307
	619.35	71.404	83.006																													658	0.26856								70.11	0.6561		70.27	-0.8209		58.27	2.307
	620.12	71.683	83.7																													657	0.26823								70.21	0.6568		70.37	-0.8221		58.37	2.308
	620.9	71.901	83.538																													656	0.26763								70.31	0.6575		70.47	-0.8232		58.47	2.308
	621.67	71.771	83.158																													655	0.2669								70.41	0.6582		70.57	-0.8243		58.57	2.309
	622.45	71.882	83.728																													654	0.26688								70.51	0.6588		70.67	-0.8253		58.67	2.309
	623.22	72.129	83.909																													653	0.26669								70.61	0.6595		70.77	-0.8264		58.77	2.309
	624	71.993	83.315																													652	0.26595								70.71	0.6601		70.87	-0.8273		58.87	2.31
	624.77	71.903	83.386																													651	0.26567								70.81	0.6607		70.97	-0.8283		58.97	2.31
	625.55	72.024	83.735																													650	0.26509								70.9	0.6614		71.07	-0.8293		59.06	2.31
	626.32	71.811	83.254																													649	0.26498								71	0.662		71.17	-0.8304		59.17	2.311
	627.1	71.603	83.107																													648	0.26449								71.1	0.6626		71.27	-0.8314		59.26	2.311
	627.87	71.802	83.676																													647	0.26408								71.2	0.6631		71.37	-0.8325		59.36	2.312
	628.65	71.65	83.38																													646	0.26318								71.3	0.6636		71.47	-0.8336		59.46	2.312
	629.42	71.28	82.856																													645	0.26313								71.4	0.6642		71.57	-0.8348		59.56	2.312
	630.19	71.358	83.457																													644	0.26323								71.5	0.6647		71.67	-0.8359		59.66	2.313
	630.97	71.525	83.83																													643	0.26265								71.6	0.6653		71.76	-0.837		59.76	2.313
	631.74	71.361	83.219																													642	0.2625								71.7	0.6659		71.86	-0.8382		59.86	2.314
	632.52	71.542	83.318																													641	0.26173								71.8	0.6665		71.96	-0.8394		59.96	2.314
	633.29	71.744	83.859																													640	0.2617								71.9	0.667		72.06	-0.8406		60.06	2.315
	634.06	71.607	83.397																													639	0.26144								72	0.6675		72.16	-0.8418		60.16	2.315
	634.84	71.6	82.942																													638	0.26121								72.1	0.6681		72.26	-0.8429		60.26	2.315
	635.61	71.719	83.525																													637	0.26093								72.2	0.6687		72.36	-0.8441		60.36	2.316
	636.38	71.484	83.644																													636	0.26016								72.3	0.6692		72.46	-0.8452		60.46	2.316
	637.16	71.388	83.116																													635	0.26003								72.39	0.6698		72.56	-0.8464		60.56	2.317
	637.93	71.72	83.369																													634	0.2595								72.49	0.6703		72.66	-0.8475		60.66	2.317
	638.71	71.662	83.992																													633	0.25956								72.59	0.6708		72.76	-0.8486		60.76	2.318
	639.48	71.363	83.567																													632	0.25931								72.69	0.6713		72.86	-0.8496		60.86	2.318
	640.25	71.497	83.179																													631	0.25913								72.79	0.6718		72.96	-0.8506		60.96	2.319
	641.02	71.61	83.77																													630	0.25895								72.89	0.6723		73.06	-0.8517		61.06	2.319
	641.8	71.428	84.051																													629	0.25829								72.99	0.6728		73.16	-0.8528		61.16	2.32
	642.57	71.553	83.353																													628	0.25825								73.09	0.6732		73.26	-0.8539		61.26	2.321
	643.34	71.86	83.507																													627	0.25783								73.19	0.6737		73.36	-0.8551		61.36	2.321
	644.12	71.686	84.189																													626	0.25785								73.29	0.6742		73.46	-0.8562		61.46	2.322
	644.89	71.616	83.915																													625	0.2574								73.39	0.6746		73.56	-0.8572		61.56	2.322
	645.66	71.807	83.231																													624	0.25696								73.49	0.6751		73.65	-0.8583		61.66	2.323
	646.43	71.738	83.726																													623	0.2573								73.59	0.6755		73.75	-0.8593		61.76	2.323
	647.21	71.427	84.148																													622	0.25674								73.69	0.676		73.85	-0.8603		61.86	2.324
	647.98	71.601	83.538																													621	0.25722								73.79	0.6765		73.95	-0.8613		61.96	2.324
	648.75	71.806	83.23																													620	0.25615								73.89	0.677		74.05	-0.8623		62.06	2.325
	649.52	71.607	83.856																													619	0.25675								73.99	0.6776		74.15	-0.8633		62.16	2.326
	650.3	71.543	83.918																													618	0.25604								74.09	0.6781		74.25	-0.8643		62.26	2.326
	651.07	71.827	83.239																													617	0.25594								74.18	0.6785		74.35	-0.8654		62.36	2.327
	651.84	71.923	83.581																													616	0.2559								74.28	0.679		74.45	-0.8664		62.46	2.327
	652.61	71.796	84.476																													615	0.25545								74.38	0.6794		74.55	-0.8674		62.56	2.328
	653.38	71.989	84.268																													614	0.25533								74.48	0.6798		74.65	-0.8685		62.65	2.328
	654.15	72.281	83.609																													613	0.25497								74.58	0.6802		74.75	-0.8695		62.75	2.329
	654.93	72.066	84.018																													612	0.2549								74.68	0.6807		74.85	-0.8705		62.85	2.33
	655.7	71.767	84.565																													611	0.25455								74.78	0.681		74.95	-0.8714		62.96	2.331
	656.47	71.884	83.914																													610	0.25442								74.88	0.6814		75.05	-0.8723		63.05	2.331
	657.24	71.903	83.348																													609	0.25407								74.98	0.6817		75.15	-0.8733		63.15	2.332
	658.01	71.59	83.801																													608	0.25416								75.08	0.6821		75.25	-0.8742		63.25	2.333
	658.78	71.596	84.11																													607	0.25368								75.18	0.6825		75.35	-0.8752		63.35	2.333
	659.55	71.864	83.504																													606	0.25422								75.28	0.6828		75.44	-0.8761		63.45	2.334
	660.33	71.675	83.411																													605	0.25351								75.38	0.6832		75.55	-0.8772		63.55	2.335
	661.1	71.388	84.112																													604	0.25353								75.48	0.6836		75.65	-0.8783		63.65	2.336
	661.87	71.592	84.144																													603	0.25309								75.58	0.684		75.74	-0.8793		63.75	2.336
	662.64	71.806	83.454																													602	0.25295								75.68	0.6843		75.84	-0.8803		63.85	2.337
	663.41	71.55	83.509																													601	0.25319								75.78	0.6846		75.94	-0.8812		63.95	2.338
	664.18	71.451	84.422																													600	0.25318								75.88	0.685		76.04	-0.882		64.05	2.338
	664.95	71.745	84.45																													599	0.25281								75.98	0.6854		76.14	-0.8829		64.15	2.339
	665.72	71.816	83.84																													598	0.25275								76.07	0.6857		76.24	-0.8837		64.25	2.339
	666.49	71.623	83.773																													597	0.25277								76.17	0.6861		76.34	-0.8845		64.35	2.34
	667.26	71.759	84.547																													596	0.2525								76.27	0.6864		76.44	-0.8854		64.45	2.34
	668.03	72.148	84.534																													595	0.25238								76.37	0.6868		76.54	-0.8862		64.55	2.341
	668.8	72.077	83.982																													594	0.25224								76.47	0.6871		76.64	-0.8872		64.65	2.341
	669.57	71.867	83.943																													593	0.25208								76.57	0.6873		76.74	-0.8881		64.75	2.342
	670.34	72.035	84.46																													592	0.25191								76.67	0.6875		76.84	-0.889		64.85	2.342
	671.11	72.302	84.287																													591	0.25165								76.77	0.6878		76.94	-0.8898		64.95	2.343
	671.88	71.936	83.786																													590	0.2518								76.87	0.688		77.04	-0.8906		65.05	2.343
	672.65	71.564	83.985																													589	0.25161								76.97	0.6883		77.14	-0.8913		65.15	2.344
	673.42	71.669	84.591																													588	0.25164								77.07	0.6885		77.24	-0.8921		65.25	2.344
	674.19	71.804	84.331																													587	0.25156								77.17	0.6887		77.34	-0.8928		65.35	2.345
	674.96	71.428	83.299																													586	0.25144								77.27	0.6889		77.44	-0.8934		65.45	2.345
	675.73	71.303	83.388																													585	0.25133								77.37	0.6891		77.54	-0.8942		65.55	2.346
	676.5	71.603	84.36																													584	0.2513								77.47	0.6893		77.64	-0.8949		65.65	2.346
	677.27	71.606	84.475																													583	0.25113								77.57	0.6896		77.74	-0.8957		65.75	2.347
	678.04	71.204	83.793																													582	0.25111								77.67	0.6898		77.84	-0.8965		65.85	2.347
	678.81	71.205	83.745																													581	0.25085								77.77	0.69		77.94	-0.8972		65.95	2.348
	679.58	71.623	84.218																													580	0.25056								77.87	0.6901		78.04	-0.898		66.05	2.348
	680.35	71.605	84.346																													579	0.25057								77.97	0.6903		78.14	-0.8988		66.15	2.349
	681.11	71.267	83.943																													578	0.2505								78.07	0.6905		78.23	-0.8995		66.25	2.35
	681.88	71.34	83.931																													577	0.25049								78.17	0.6906		78.33	-0.9002		66.35	2.35
	682.65	71.697	84.384																													576	0.25049								78.27	0.6908		78.43	-0.9009		66.45	2.351
	683.42	71.545	84.395																													575	0.25041								78.36	0.6909		78.53	-0.9016		66.55	2.352
	684.19	71.277	83.715																													574	0.25033								78.46	0.6911		78.63	-0.9024		66.65	2.352
	684.96	71.272	83.679																													573	0.25025								78.56	0.6912		78.73	-0.9032		66.75	2.353
	685.73	71.499	84.535																													572	0.25019								78.66	0.6914		78.83	-0.904		66.85	2.354
	686.49	71.431	84.939																													571	0.25025								78.76	0.6915		78.93	-0.9047		66.95	2.354
	687.26	71.195	84.184																													570	0.25032								78.86	0.6917		79.03	-0.9056		67.05	2.355
	688.03	71.158	83.561																													569	0.25021								78.96	0.6918		79.13	-0.9065		67.15	2.356
	688.8	71.301	83.935																													568	0.25013								79.06	0.692		79.23	-0.9073		67.24	2.356
	689.57	71.052	84.495																													567	0.24998								79.16	0.6921		79.33	-0.9081		67.34	2.357
	690.34	70.683	84.43																													566	0.25004								79.26	0.6923		79.43	-0.9089		67.45	2.358
	691.1	70.81	84.082																													565	0.24998								79.36	0.6924		79.53	-0.9096		67.55	2.359
	691.87	71.116	84.123																													564	0.24977								79.46	0.6925		79.63	-0.9103		67.64	2.359
	692.64	71.118	84.264																													563	0.24987								79.56	0.6927		79.73	-0.9111		67.74	2.36
	693.41	70.955	84.105																													562	0.25003								79.66	0.6928		79.83	-0.9118		67.84	2.361
	694.17	71.084	83.909																													561	0.24999								79.76	0.6929		79.93	-0.9125		67.94	2.361
	694.94	71.447	84.269																													560	0.24989								79.86	0.693		80.03	-0.9132		68.04	2.362
	695.71	71.594	84.81																													559	0.24986								79.96	0.6931		80.13	-0.9139		68.14	2.363
	696.48	71.402	84.794																													558	0.24998								80.06	0.6933		80.23	-0.9146		68.24	2.363
	697.24	71.292	83.906																													557	0.25007								80.16	0.6934		80.33	-0.9152		68.34	2.364
	698.01	71.436	83.549																													556	0.25001								80.26	0.6935		80.43	-0.9158		68.44	2.364
	698.78	71.435	84.235																													555	0.24989								80.36	0.6936		80.53	-0.9165		68.54	2.365
	699.54	71.186	84.997																													554	0.25001								80.46	0.6937		80.63	-0.9171		68.64	2.366
	700.31	71.217	84.736																													553	0.25015								80.56	0.6938		80.73	-0.9177		68.74	2.366
	701.08	71.496	84.129																													552	0.25039								80.66	0.6939		80.83	-0.9184		68.84	2.367
	701.84	71.568	84.102																													551	0.2503								80.76	0.6941		80.92	-0.919		68.94	2.367
	702.61	71.219	84.343																													550	0.25016								80.86	0.6942		81.02	-0.9195		69.04	2.368
	703.38	71.088	84.506																													549	0.25018								80.95	0.6943		81.12	-0.9201		69.14	2.368
	704.14	71.303	84.519																													548	0.25032								81.05	0.6944		81.22	-0.9207		69.24	2.369
	704.91	71.598	84.7																													547	0.25063								81.16	0.6946		81.32	-0.9213		69.34	2.37
	705.68	71.436	84.786																													546	0.25055								81.25	0.6947		81.42	-0.9219		69.44	2.37
	706.44	71.195	84.78																													545	0.25079								81.35	0.6948		81.52	-0.9224		69.54	2.371
	707.21	71.281	84.343																													544	0.2508								81.45	0.695		81.62	-0.923		69.64	2.371
	707.98	71.545	84.297																													543	0.25084								81.55	0.6952		81.72	-0.9235		69.74	2.372
	708.74	71.537	84.814																													542	0.25116								81.65	0.6954		81.82	-0.9241		69.84	2.372
	709.51	71.334	85.229																													541	0.25148								81.75	0.6956		81.92	-0.9247		69.94	2.373
	710.27	71.292	84.998																													540	0.25159								81.85	0.6958		82.02	-0.9254		70.04	2.373
	711.04	71.208	84.108																													539	0.25164								81.95	0.6961		82.12	-0.926		70.14	2.374
	711.81	70.991	83.504																													538	0.25167								82.05	0.6963		82.22	-0.9266		70.24	2.375
	712.57	70.685	83.825																													537	0.25185								82.15	0.6964		82.32	-0.9273		70.34	2.375
	713.34	70.699	84.479																													536	0.25192								82.25	0.6966		82.42	-0.928		70.44	2.376
	714.1	71.006	84.602																													535	0.25205								82.35	0.6968		82.52	-0.9287		70.54	2.376
	714.87	71.242	84.457																													534	0.25224								82.45	0.6969		82.62	-0.9295		70.64	2.377
	715.63	70.999	84.243																													533	0.25235								82.55	0.6971		82.72	-0.9304		70.74	2.377
	716.4	70.761	84.038																													532	0.25275								82.65	0.6972		82.82	-0.9313		70.84	2.378
	717.16	70.895	83.979																													531	0.25314								82.75	0.6974		82.92	-0.9323		70.94	2.378
	717.93	70.997	83.963																													530	0.25334								82.85	0.6975		83.02	-0.9332		71.04	2.379
	718.69	70.97	84.193																													529	0.25336								82.95	0.6977		83.12	-0.9342		71.14	2.379
	719.46	70.801	84.439																													528	0.25376								83.05	0.6979		83.22	-0.9352		71.24	2.38
	720.22	70.694	84.348																													527	0.25398								83.15	0.698		83.32	-0.9362		71.34	2.38
	720.99	70.636	83.833																													526	0.25429								83.25	0.6982		83.42	-0.9371		71.44	2.381
	721.75	70.729	83.394																													525	0.25463								83.35	0.6985		83.52	-0.938		71.54	2.381
	722.52	70.703	83.665																													524	0.25491								83.45	0.6987		83.62	-0.9388		71.64	2.382
	723.28	70.807	84.454																													523	0.25537								83.55	0.699		83.72	-0.9396		71.74	2.382
	724.05	70.964	85.038																													522	0.25569								83.65	0.6994		83.82	-0.9403		71.84	2.383
	724.81	71.094	84.938																													521	0.25608								83.75	0.6997		83.92	-0.941		71.94	2.383
	725.57	70.937	84.394																													520	0.25638								83.85	0.7001		84.02	-0.9417		72.04	2.384
	726.34	70.805	83.99																													519	0.25678								83.95	0.7005		84.12	-0.9423		72.14	2.384
	727.1	70.804	84.135																													518	0.25712								84.05	0.7008		84.21	-0.9429		72.24	2.385
	727.87	71.078	84.749																													517	0.25745								84.15	0.7011		84.31	-0.9435		72.34	2.385
	728.63	71.142	85.181																													516	0.25806								84.25	0.7015		84.41	-0.9442		72.44	2.386
	729.39	70.926	85.105																													515	0.25845								84.35	0.7018		84.51	-0.9448		72.54	2.386
	730.16	70.647	84.668																													514	0.25885								84.44	0.7021		84.61	-0.9454		72.64	2.387
	730.92	70.734	84.19																													513	0.2593								84.54	0.7024		84.71	-0.946		72.74	2.388
	731.69	71	84.015																													512	0.2599								84.64	0.7027		84.81	-0.9466		72.84	2.389
	732.45	71.138	84.106																													511	0.26041								84.74	0.7029		84.91	-0.9473		72.94	2.39
	733.21	71.164	84.492																													510	0.26098								84.84	0.7031		85.01	-0.948		73.04	2.391
	733.98	70.969	84.883																													509	0.26143								84.94	0.7034		85.11	-0.9488		73.14	2.392
	734.74	70.781	84.977																													508	0.26196								85.04	0.7036		85.21	-0.9495		73.24	2.393
	735.5	70.629	84.556																													507	0.2626								85.14	0.7038		85.31	-0.9504		73.34	2.395
	736.27	70.592	84.095																													506	0.26312								85.24	0.704		85.41	-0.9513		73.44	2.396
	737.03	70.52	84.029																													505	0.26389								85.34	0.7042		85.51	-0.9521		73.54	2.397
	737.79	70.765	84.518																													504	0.26462								85.44	0.7044		85.61	-0.953		73.64	2.398
	738.55	70.943	85.224																													503	0.26524								85.54	0.7046		85.71	-0.9537		73.74	2.399
	739.32	71.022	85.67																													502	0.26607								85.64	0.7048		85.81	-0.9545		73.84	2.4
	740.08	70.919	85.769																													501	0.26672								85.74	0.705		85.91	-0.9553		73.94	2.401
	740.84	70.866	85.235																													500	0.26731								85.84	0.7053		86.01	-0.956		74.04	2.402
	741.61	71.107	84.746																													499	0.26799								85.94	0.7055		86.11	-0.9568		74.14	2.403
	742.37	71.393	84.518																													498	0.26881								86.04	0.7058		86.21	-0.9575		74.23	2.404
	743.13	71.451	84.816																													497	0.26965								86.14	0.7061		86.31	-0.9582		74.34	2.405
	743.89	71.328	85.267																													496	0.27044								86.24	0.7065		86.41	-0.9589		74.44	2.405
	744.66	71.209	85.765																													495	0.27134								86.34	0.7068		86.51	-0.9596		74.53	2.406
	745.42	71.004	85.638																													494	0.27222								86.44	0.7072		86.61	-0.9604		74.63	2.407
	746.18	71.089	85.2																													493	0.27296								86.54	0.7075		86.71	-0.9611		74.73	2.407
	746.94	71.114	84.601																													492	0.27373								86.64	0.7079		86.81	-0.9617		74.83	2.408
	747.7	71.154	84.571																													491	0.27467								86.74	0.7082		86.91	-0.9625		74.94	2.409
	748.47	71.085	84.998																													490	0.27563								86.84	0.7085		87.01	-0.9632		75.03	2.409
	749.23	70.891	85.37																													489	0.2767								86.94	0.7087		87.11	-0.9639		75.13	2.41
	749.99	70.588	85.368																													488	0.2777								87.04	0.709		87.21	-0.9646		75.23	2.41
	750.75	70.526	85.114																													487	0.27842								87.14	0.7092		87.31	-0.9652		75.33	2.411
	751.51	70.52	84.738																													486	0.27946								87.24	0.7095		87.41	-0.9659		75.43	2.411
	752.27	70.741	84.401																													485	0.28046								87.34	0.7099		87.51	-0.9665		75.53	2.412
	753.04	70.895	84.263																													484	0.28129								87.44	0.7104		87.61	-0.9672		75.63	2.412
	753.8	70.945	84.491																													483	0.28253								87.54	0.711		87.71	-0.9679		75.73	2.413
	754.56	70.769	84.902																													482	0.28368								87.64	0.7117		87.81	-0.9686		75.83	2.413
	755.32	70.578	85.308																													481	0.28481								87.74	0.7123		87.91	-0.9693		75.93	2.413
	756.08	70.419	85.372																													480	0.28569								87.84	0.7128		88.01	-0.97		76.03	2.414
	756.84	70.52	85.035																													479	0.2867								87.94	0.7134		88.11	-0.9707		76.13	2.414
	757.6	70.686	84.293																													478	0.28804								88.04	0.7138		88.21	-0.9714		76.23	2.415
	758.36	70.916	83.932																													477	0.28937								88.14	0.7143		88.31	-0.972		76.33	2.415
	759.12	70.87	84.138																													476	0.2906								88.24	0.7146		88.41	-0.9726		76.43	2.416
	759.88	70.69	85.145																													475	0.29183								88.34	0.715		88.51	-0.9732		76.53	2.416
	760.64	70.529	85.931																													474	0.29306								88.44	0.7153		88.61	-0.9738		76.63	2.417
	761.41	70.538	85.865																													473	0.29419								88.54	0.7155		88.71	-0.9744		76.73	2.417
	762.17	70.641	85.077																													472	0.29554								88.64	0.7158		88.81	-0.975		76.83	2.418
	762.93	70.796	84.6																													471	0.29685								88.74	0.716		88.91	-0.9756		76.93	2.418
	763.69	70.541	84.884																													470	0.29816								88.84	0.7162		89.01	-0.9762		77.03	2.419
	764.45	70.148	85.147																													469	0.29955								88.94	0.7163		89.1	-0.9767		77.13	2.419
	765.21	69.931	85.403																													468	0.30106								89.03	0.7165		89.2	-0.9773		77.23	2.419
	765.97	69.73	85.463																													467	0.30264								89.13	0.7166		89.3	-0.9779		77.33	2.42
	766.73	69.654	85.242																													466	0.30394								89.23	0.7167		89.4	-0.9784		77.43	2.42
	767.49	69.844	84.683																													465	0.30532								89.33	0.7169		89.5	-0.9789		77.53	2.421
	768.25	70.313	84.38																													464	0.30691								89.43	0.717		89.6	-0.9794		77.63	2.421
	769.01	70.384	84.182																													463	0.30852								89.53	0.7171		89.7	-0.9799		77.73	2.422
	769.77	70.334	84.125																													462	0.31006								89.63	0.7172		89.8	-0.9804		77.83	2.422
	770.53	70.352	84.286																													461	0.3115								89.73	0.7173		89.9	-0.9809		77.93	2.422
	771.28	70.46	84.915																													460	0.31308								89.83	0.7174		90	-0.9815		78.03	2.423
	772.04	70.442	85.699																													459	0.31467								89.93	0.7176		90.1	-0.982		78.13	2.423
	772.8	70.568	86.163																													458	0.31643								90.03	0.7177		90.2	-0.9825		78.23	2.424
	773.56	70.814	85.748																													457	0.31809								90.13	0.7178		90.3	-0.983		78.33	2.424
	774.32	71.006	84.82																													456	0.31972								90.23	0.7179		90.4	-0.9835		78.43	2.425
	775.08	70.958	83.826																													455	0.32172								90.33	0.718		90.5	-0.984		78.53	2.425
	775.84	70.81	83.763																													454	0.32336								90.43	0.7181		90.6	-0.9845		78.63	2.425
	776.6	70.489	84.73																													453	0.32494								90.53	0.7182		90.7	-0.985		78.73	2.426
	777.36	70.244	85.838																													452	0.32699								90.63	0.7184		90.8	-0.9856		78.83	2.427
	778.12	70.299	86.051																													451	0.3289								90.73	0.7185		90.9	-0.9861		78.93	2.428
	778.88	70.703	85.398																													450	0.33055								90.83	0.7186		91	-0.9866		79.03	2.429
	779.63	70.931	84.546																													449	0.33247								90.93	0.7187		91.1	-0.9871		79.13	2.43
	780.39	70.932	84.194																													448	0.33433								91.03	0.7188		91.2	-0.9876		79.23	2.431
	781.15	70.806	84.586																													447	0.3361								91.13	0.7189		91.3	-0.9881		79.33	2.433
	781.91	70.608	85.012																													446	0.33817								91.23	0.719		91.4	-0.9886		79.43	2.434
	782.67	70.589	85.243																													445	0.34021								91.33	0.7191		91.5	-0.9891		79.53	2.435
	783.43	70.715	85.201																													444	0.34229								91.43	0.7192		91.6	-0.9897		79.63	2.437
	784.18	70.816	85.109																													443	0.34428								91.53	0.7194		91.7	-0.9902		79.73	2.438
	784.94	70.773	84.937																													442	0.34619								91.63	0.7195		91.8	-0.9907		79.83	2.439
	785.7	70.823	84.85																													441	0.34824								91.73	0.7196		91.9	-0.9912		79.93	2.44
	786.46	70.766	84.309																													440	0.35005								91.83	0.7197		92	-0.9917		80.03	2.441
	787.22	70.713	83.896																													439	0.35199								91.93	0.7198		92.1	-0.9923		80.13	2.442
	787.97	70.605	83.997																													438	0.35417								92.03	0.7199		92.2	-0.9928		80.23	2.443
	788.73	70.583	84.915																													437	0.35646								92.13	0.72		92.3	-0.9933		80.33	2.443
	789.49	70.602	86.044																													436	0.3586								92.23	0.7201		92.4	-0.9938		80.43	2.444
	790.25	70.892	86.538																													435	0.36046								92.33	0.7202		92.5	-0.9944		80.53	2.445
	791	71.143	85.945																													434	0.36246								92.43	0.7203		92.6	-0.9949		80.63	2.446
	791.76	71.23	84.653																													433	0.36469								92.53	0.7205		92.7	-0.9954		80.73	2.447
	792.52	70.884	83.424																													432	0.36694								92.63	0.7206		92.8	-0.9959		80.83	2.447
	793.27	70.398	83.061																													431	0.3695								92.73	0.7207		92.9	-0.9965		80.93	2.448
	794.03	70.032	84.035																													430	0.37163								92.83	0.7208		93	-0.997		81.03	2.448
	794.79	70.191	85.285																													429	0.37371								92.93	0.7209		93.1	-0.9975		81.13	2.449
	795.55	70.55	85.807																													428	0.37603								93.03	0.721		93.2	-0.998		81.23	2.449
	796.3	70.813	85.24																													427	0.37844								93.13	0.7211		93.3	-0.9986		81.33	2.45
	797.06	70.675	84.302																													426	0.38067								93.23	0.7212		93.4	-0.9991		81.43	2.45
	797.82	70.416	83.823																													425	0.38285								93.33	0.7214		93.5	-0.9996		81.53	2.45
	798.57	70.203	84.155																													424	0.38535								93.43	0.7215		93.6	-1		81.63	2.451
	799.33	70.284	84.637																													423	0.38766								93.53	0.7216		93.7	-1.001		81.73	2.451
	800.09	70.634	85.148																													422	0.38994								93.63	0.7217		93.8	-1.001		81.83	2.452
	800.84	71.046	85.337																													421	0.39228								93.73	0.7218		93.9	-1.002		81.93	2.452
	801.6	71.045	85.212																													420	0.39467								93.83	0.7219		94	-1.002		82.03	2.453
	802.35	70.869	85.194																													419	0.39728								93.93	0.7221		94.1	-1.003		82.13	2.453
	803.11	70.865	85.455																													418	0.39971								94.03	0.7222		94.2	-1.003		82.23	2.453
	803.87	70.755	85.232																													417	0.40221								94.13	0.7223		94.3	-1.004		82.33	2.454
	804.62	70.575	84.599																													416	0.4049								94.23	0.7224		94.4	-1.004		82.43	2.454
	805.38	70.481	83.828																													415	0.40724								94.33	0.7226		94.5	-1.005		82.53	2.455
	806.13	70.384	83.567																													414	0.41001								94.43	0.7227		94.6	-1.005		82.63	2.455
	806.89	70.378	84.33																													413	0.41264								94.53	0.7228		94.7	-1.006		82.73	2.455
	807.65	70.712	85.737																													412	0.4154								94.63	0.7229		94.8	-1.006		82.83	2.456
	808.4	71.222	86.554																													411	0.41805								94.73	0.723		94.9	-1.007		82.93	2.456
	809.16	71.405	86.373																													410	0.42076								94.83	0.7232		95	-1.007		83.03	2.457
	809.91	71.186	85.211																													409	0.42325								94.93	0.7233		95.1	-1.008		83.13	2.457
	810.67	70.704	83.87																													408	0.42611								95.03	0.7234		95.2	-1.008		83.23	2.458
	811.42	70.525	83.589																													407	0.42886								95.13	0.7235		95.3	-1.009		83.33	2.458
	812.18	70.601	84.564																													406	0.43163								95.23	0.7236		95.39	-1.009		83.43	2.459
	812.93	71.036	85.981																													405	0.43477								95.33	0.7238		95.5	-1.01		83.53	2.459
	813.69	71.333	86.72																													404	0.43785								95.43	0.7239		95.6	-1.01		83.63	2.46
	814.44	71.365	86.398																													403	0.4405								95.53	0.724		95.69	-1.011		83.73	2.461
	815.2	70.995	85.255																													402	0.44351								95.63	0.7241		95.8	-1.011		83.83	2.462
	815.95	70.598	84.232																													401	0.44654								95.73	0.7242		95.89	-1.012		83.93	2.462
	816.71	70.44	83.976																													400	0.44979								95.83	0.7244		95.99	-1.012		84.03	2.463
	817.46	70.709	84.409																													399	0.45293								95.93	0.7245		96.1	-1.013		84.13	2.465
	818.22	70.828	84.855																													398	0.45619								96.03	0.7246		96.19	-1.013		84.23	2.466
	818.97	70.824	84.872																													397	0.45948								96.13	0.7247		96.29	-1.014		84.33	2.467
	819.73	70.865	84.949																													396	0.46272								96.23	0.7248		96.39	-1.014		84.43	2.468
	820.48	71.033	85.332																													395	0.46603								96.33	0.7249		96.49	-1.015		84.53	2.469
	821.23	71.156	86.173																													394	0.4693								96.43	0.725		96.59	-1.015		84.63	2.47
	821.99	70.929	86.419																													393	0.47307								96.53	0.7252		96.7	-1.016		84.73	2.472
	822.74	70.406	85.321																													392	0.47647								96.63	0.7253		96.79	-1.016		84.83	2.473
	823.5	69.981	84.194																													391	0.4804								96.73	0.7254		96.89	-1.017		84.93	2.474
	824.25	69.843	83.509																													390	0.48421								96.83	0.7255		96.99	-1.017		85.03	2.475
	825	69.882	83.158																													389	0.48809								96.93	0.7256		97.09	-1.018		85.13	2.476
	825.76	70.074	83.006																													388	0.49186								97.03	0.7257		97.19	-1.018		85.23	2.477
	826.51	70.683	84.131																													387	0.49567								97.13	0.7259		97.29	-1.019		85.33	2.477
	827.27	71.372	86.257																													386	0.49974								97.23	0.726		97.39	-1.019		85.43	2.478
	828.02	71.404	87.202																													385	0.50357								97.33	0.7261		97.49	-1.02		85.53	2.479
	828.77	71.064	86.879																													384	0.50793								97.43	0.7262		97.59	-1.02		85.63	2.479
	829.53	70.661	85.818																													383	0.51212								97.53	0.7263		97.69	-1.021		85.73	2.48
	830.28	70.363	84.286																													382	0.51634								97.63	0.7264		97.79	-1.021		85.83	2.481
	831.03	70.501	83.086																													381	0.52083								97.73	0.7266		97.89	-1.022		85.93	2.481
	831.78	71.24	83.824																													380	0.52543								97.83	0.7267		97.99	-1.022		86.03	2.482
	832.54	71.601	85.591																													379	0.53139								97.93	0.7268		98.09	-1.023		86.13	2.482
	833.29	71.188	86.139																													378	0.53636								98.03	0.7269		98.19	-1.023		86.23	2.483
	834.04	70.761	85.109																													377	0.54142								98.13	0.7271		98.29	-1.023		86.33	2.483
	834.8	70.685	84.035																													376	0.54655								98.23	0.7272		98.39	-1.024		86.43	2.484
	835.55	70.765	83.383																													375	0.55145								98.33	0.7273		98.49	-1.024		86.53	2.484
	836.3	70.971	83.249																													374	0.55682								98.43	0.7274		98.59	-1.025		86.63	2.485
	837.05	71.245	83.552																													373	0.56204								98.53	0.7276		98.69	-1.025		86.73	2.485
	837.81	71.42	84.354																													372	0.56775								98.63	0.7277		98.79	-1.026		86.83	2.486
	838.56	71.372	85.151																													371	0.57306								98.73	0.7279		98.89	-1.026		86.93	2.486
	839.31	71.249	85.289																													370	0.57938								98.83	0.7281		98.99	-1.027		87.03	2.487
	840.06	71.488	85.153																													369	0.58542								98.93	0.7282		99.09	-1.027		87.13	2.487
	840.82	71.661	85.475																													368	0.59165								99.03	0.7285		99.19	-1.028		87.23	2.487
	841.57	71.534	86.104																													367	0.59811								99.13	0.7287		99.29	-1.028		87.33	2.488
	842.32	71.297	86.444																													366	0.60387								99.23	0.729		99.39	-1.029		87.43	2.488
	843.07	71.067	86.365																													365	0.61033								99.33	0.7292		99.49	-1.029		87.53	2.489
	843.82	70.782	85.812																													364	0.61673								99.43	0.7295		99.59	-1.029		87.63	2.489
	844.58	70.982	84.615																													363	0.62346								99.53	0.7297		99.69	-1.03		87.73	2.489
	845.33	71.81	83.804																													362	0.63001								99.63	0.7299		99.79	-1.03		87.83	2.49
	846.08	72.568	84.576																													361	0.63698								99.73	0.7301		99.89	-1.031		87.93	2.49
	846.83	72.559	86.05																													360	0.64433								99.82	0.7303		99.99	-1.031		88.03	2.491
	847.58	72.136	87.583																													359	0.65172								99.93	0.7305		100.09	-1.032		88.13	2.491
	848.33	71.398	87.982																													358	0.65872								100.03	0.7306		100.19	-1.032		88.23	2.491
	849.08	71.007	86.998																													357	0.66614								100.13	0.7308		100.29	-1.033		88.33	2.492
	849.84	71.1	84.961																													356	0.67351								100.23	0.7309		100.39	-1.033		88.43	2.492
	850.59	71.934	83.679																													355	0.68115								100.32	0.7311		100.49	-1.033		88.53	2.493
	851.34	72.37	83.421																													354	0.68847								100.43	0.7312		100.59	-1.034		88.63	2.493
	852.09	72.338	84.599																													353	0.6957								100.53	0.7314		100.69	-1.034		88.73	2.493
	852.84	71.781	85.888																													352	0.70336								100.63	0.7315		100.79	-1.035		88.83	2.494
	853.59	71.24	86.704																													351	0.71124								100.73	0.7316		100.89	-1.035		88.93	2.494
	854.34	70.831	86.394																													350	0.71897								100.83	0.7318		100.99	-1.035		89.03	2.495
	855.09	70.839	85.37																													349	0.72701								100.93	0.7319		101.09	-1.036		89.13	2.495
	855.84	71.046	84.162																													348	0.73454								101.02	0.732		101.19	-1.036		89.23	2.495
	856.59	71.39	83.818																													347	0.74199								101.12	0.7322		101.29	-1.037		89.33	2.496
	857.34	71.366	84.183																													346	0.74982								101.23	0.7323		101.39	-1.037		89.43	2.496
	858.09	71.34	84.862																													345	0.75767								101.32	0.7325		101.49	-1.038		89.53	2.496
	858.84	71.38	85.138																													344	0.76457								101.43	0.7326		101.59	-1.038		89.63	2.497
	859.59	71.721	85.157																													343	0.7721								101.52	0.7327		101.69	-1.038		89.73	2.497
	860.34	72.018	85.059																													342	0.77962								101.63	0.7329		101.79	-1.039		89.83	2.497
	861.09	72.215	85.032																													341	0.78637								101.72	0.733		101.89	-1.039		89.93	2.498
	861.84	71.961	85.453																													340	0.7938								101.83	0.7331		101.99	-1.04		90.03	2.498
	862.59	71.599	86.333																													339	0.80024								101.93	0.7332		102.09	-1.04		90.13	2.498
	863.34	71.21	86.586																													338	0.8077								102.03	0.7334		102.19	-1.04		90.23	2.499
	864.09	71.27	85.933																													337	0.81442								102.12	0.7335		102.29	-1.041		90.33	2.499
	864.84	71.817	84.629																													336	0.82046								102.22	0.7336		102.39	-1.041		90.43	2.499
	865.59	72.414	83.351																													335	0.82681								102.32	0.7338		102.49	-1.042		90.53	2.5
	866.34	72.571	82.802																													334	0.83196								102.43	0.7339		102.59	-1.042		90.63	2.5
	867.09	72.296	83.748																													333	0.83741								102.52	0.734		102.69	-1.043		90.73	2.5
	867.84	71.684	85.46																													332	0.84275								102.62	0.7341		102.79	-1.043		90.83	2.501
	868.59	71.04	87.05																													331	0.84859								102.72	0.7342		102.89	-1.043		90.93	2.501
	869.34	71.084	87.687																													330	0.85384								102.82	0.7344		102.99	-1.044		91.03	2.501
	870.09	71.517	86.858																													329	0.85878								102.92	0.7345		103.09	-1.044		91.13	2.502
	870.84	72.105	84.941																													328	0.8633								103.03	0.7346		103.19	-1.045		91.23	2.502
	871.59	72.568	83.303																													327	0.86746								103.12	0.7347		103.29	-1.045		91.33	2.502
	872.33	72.547	82.622																													326	0.87143								103.22	0.7348		103.39	-1.045		91.43	2.503
	873.08	71.98	83.479																													325	0.8758								103.33	0.735		103.49	-1.046		91.53	2.503
	873.83	71.358	85.165																													324	0.87924								103.43	0.7351		103.59	-1.046		91.63	2.503
	874.58	71.194	86.609																													323	0.88288								103.53	0.7352		103.69	-1.047		91.73	2.504
	875.33	71.462	87.154																													322	0.8859								103.63	0.7353		103.79	-1.047		91.83	2.504
	876.08	71.953	86.791																													321	0.88877								103.72	0.7354		103.89	-1.047		91.93	2.504
	876.83	72.251	85.492																													320	0.89107								103.83	0.7355		103.99	-1.048		92.03	2.505
	877.57	72.322	84.412																													319	0.89404								103.93	0.7356		104.09	-1.048		92.13	2.505
	878.32	72.205	84.368																													318	0.89747								104.02	0.7358		104.19	-1.049		92.23	2.505
	879.07	72.198	85.065																													317	0.89994								104.13	0.7359		104.29	-1.049		92.33	2.505
	879.82	72.691	85.691																													316	0.9024								104.22	0.736		104.39	-1.049		92.43	2.506
	880.57	73.524	85.615																													315	0.90403								104.33	0.7361		104.49	-1.05		92.53	2.506
	881.31	73.802	85.053																													314	0.90715								104.42	0.7362		104.59	-1.05		92.63	2.506
	882.06	73.518	84.675																													313	0.90844								104.52	0.7364		104.69	-1.05		92.73	2.507
	882.81	73.089	84.647																													312	0.91088								104.63	0.7365		104.79	-1.051		92.83	2.507
	883.56	72.615	84.833																													311	0.91311								104.73	0.7366		104.89	-1.051		92.93	2.507
	884.3	72.045	85.226																													310	0.9153								104.83	0.7367		104.99	-1.052		93.03	2.508
	885.05	71.521	85.989																													309	0.91766								104.92	0.7369		105.09	-1.052		93.13	2.508
	885.8	71.499	86.702																													308	0.91935								105.03	0.737		105.19	-1.052		93.23	2.508
	886.55	71.979	86.641																													307	0.92203								105.13	0.7371		105.29	-1.053		93.33	2.508
	887.29	72.666	85.66																													306	0.92383								105.23	0.7372		105.39	-1.053		93.43	2.509
	888.04	72.903	84.209																													305	0.92572								105.33	0.7374		105.49	-1.054		93.53	2.509
	888.79	72.449	83.274																													304	0.92838								105.42	0.7375		105.59	-1.054		93.63	2.509
	889.54	71.633	83.769																													303	0.93003								105.53	0.7376		105.69	-1.054		93.73	2.509
	890.28	71.075	85.429																													302	0.93255								105.63	0.7377		105.79	-1.055		93.83	2.51
	891.03	71.179	87.046																													301	0.93526								105.73	0.7379		105.89	-1.055		93.93	2.51
	891.78	71.87	87.589																													300	0.93733								105.83	0.738		105.99	-1.055		94.03	2.51
	892.52	72.565	86.5																													299	0.94024								105.93	0.7381		106.09	-1.056		94.13	2.511
	893.27	72.764	84.324																													298	0.94282								106.03	0.7382		106.19	-1.056		94.23	2.511
	894.02	72.386	82.476																													297	0.94534								106.13	0.7383		106.29	-1.057		94.33	2.511
	894.76	71.921	82.194																													296	0.94819								106.23	0.7385		106.39	-1.057		94.43	2.511
	895.51	71.629	83.06																													295	0.95046								106.33	0.7386		106.49	-1.057		94.53	2.512
	896.25	71.533	84.294																													294	0.95292								106.43	0.7387		106.59	-1.058		94.63	2.512
	897	71.636	85.617																													293	0.95581								106.53	0.7388		106.69	-1.058		94.73	2.512
	897.75	71.999	86.946																													292	0.95826								106.63	0.7389		106.79	-1.058		94.83	2.512
	898.49	72.433	87.666																													291	0.96012								106.73	0.7391		106.89	-1.059		94.93	2.513
	899.24	72.658	86.948																													290	0.96274								106.83	0.7392		106.99	-1.059		95.03	2.513
	899.98	72.633	85.427																													289	0.96514								106.93	0.7393		107.09	-1.06		95.13	2.513
	900.73	72.616	84.296																													288	0.96761								107.02	0.7395		107.19	-1.06		95.23	2.513
																																287	0.97008								107.12	0.7396		107.29	-1.06		95.33	2.514
																																286	0.97189								107.23	0.7398		107.39	-1.061		95.43	2.514
																																285	0.9737								107.33	0.74		107.49	-1.061		95.53	2.514
																																284	0.97628								107.42	0.7402		107.59	-1.061		95.63	2.514
																																283	0.9781								107.53	0.7404		107.69	-1.062		95.73	2.515
																																282	0.98018								107.63	0.7406		107.79	-1.062		95.83	2.515
																																281	0.98156								107.73	0.7409		107.89	-1.062		95.93	2.515
																																280	0.98385								107.83	0.7411		107.99	-1.063		96.03	2.515
																																279	0.98479								107.93	0.7413		108.09	-1.063		96.13	2.516
																																278	0.9869								108.02	0.7415		108.19	-1.063		96.23	2.516
																																277	0.98808								108.13	0.7417		108.29	-1.064		96.33	2.516
																																276	0.98927								108.23	0.7419		108.39	-1.064		96.43	2.516
																																275	0.99113								108.33	0.7421		108.49	-1.064		96.53	2.517
																																274	0.99259								108.43	0.7423		108.59	-1.065		96.63	2.517
																																273	0.99381								108.53	0.7424		108.69	-1.065		96.73	2.517
																																272	0.99449								108.63	0.7426		108.79	-1.066		96.83	2.517
																																271	0.99609								108.73	0.7427		108.89	-1.066		96.93	2.518
																																270	0.99642								108.83	0.7429		108.99	-1.066		97.03	2.518
																																269	0.99782								108.93	0.743		109.09	-1.067		97.13	2.518
																																268	0.99796								109.03	0.7431		109.19	-1.067		97.23	2.518
																																267	0.99887								109.13	0.7433		109.29	-1.067		97.33	2.519
																																266	0.99917								109.23	0.7434		109.39	-1.068		97.43	2.519
																																265	1								109.33	0.7436		109.49	-1.068		97.53	2.519
																																264	0.99958								109.43	0.7437		109.59	-1.068		97.63	2.519
																																263	0.99974								109.53	0.7438		109.69	-1.069		97.73	2.52
																																262	0.99967								109.63	0.744		109.79	-1.069		97.83	2.52
																																261	0.99887								109.73	0.7441		109.89	-1.069		97.93	2.52
																																260	0.99894								109.83	0.7442		109.99	-1.07		98.03	2.52
																																259	0.99821								109.93	0.7444		110.09	-1.07		98.13	2.521
																																258	0.99727								110.03	0.7445		110.19	-1.07		98.23	2.521
																																257	0.99626								110.13	0.7446		110.29	-1.071		98.33	2.521
																																256	0.99517								110.23	0.7447		110.39	-1.071		98.43	2.521
																																255	0.99397								110.33	0.7449		110.49	-1.071		98.53	2.521
																																254	0.99229								110.43	0.745		110.59	-1.072		98.63	2.522
																																253	0.99048								110.53	0.7451		110.69	-1.072		98.73	2.522
																																252	0.98868								110.63	0.7452		110.79	-1.072		98.83	2.522
																																251	0.98632								110.73	0.7454		110.89	-1.073		98.93	2.522
																																250	0.98419								110.83	0.7455		110.99	-1.073		99.03	2.523
																																249	0.98143								110.93	0.7456		111.09	-1.073		99.13	2.523
																																248	0.97864								111.03	0.7457		111.19	-1.074		99.23	2.523
																																247	0.97586								111.13	0.7458		111.29	-1.074		99.33	2.523
																																246	0.97251								111.23	0.746		111.39	-1.074		99.43	2.524
																																245	0.96907								111.33	0.7461		111.49	-1.075		99.53	2.524
																																244	0.96537								111.43	0.7462		111.59	-1.075		99.63	2.524
																																243	0.96195								111.53	0.7463		111.69	-1.075		99.73	2.524
																																242	0.95765								111.63	0.7464		111.79	-1.076		99.83	2.525
																																241	0.95381								111.73	0.7466		111.89	-1.076		99.93	2.525
																																240	0.94937								111.83	0.7467		111.99	-1.076		100.03	2.525
																																239	0.94502								111.93	0.7468		112.09	-1.077		100.13	2.525
																																238	0.9403								112.03	0.7469		112.19	-1.077		100.23	2.525
																																237	0.93576								112.13	0.747		112.29	-1.077		100.33	2.526
																																236	0.93145								112.23	0.7471		112.39	-1.078		100.43	2.526
																																235	0.9266								112.33	0.7472		112.49	-1.078		100.53	2.526
																																234	0.92215								112.43	0.7473		112.59	-1.078		100.63	2.526
																																233	0.91783								112.53	0.7474		112.69	-1.079		100.73	2.527
																																232	0.91344								112.63	0.7476		112.79	-1.079		100.83	2.527
																																231	0.9086								112.73	0.7477		112.89	-1.079		100.93	2.527
																																230	0.90405								112.83	0.7478		112.99	-1.08		101.03	2.527
																																229	0.89952								112.93	0.7479		113.09	-1.08		101.13	2.527
																																228	0.89509								113.03	0.748		113.19	-1.08		101.23	2.528
																																227	0.89123								113.13	0.7481		113.29	-1.081		101.33	2.528
																																226	0.88694								113.23	0.7482		113.39	-1.081		101.43	2.528
																																225	0.88298								113.33	0.7483		113.49	-1.081		101.53	2.528
																																224	0.87951								113.43	0.7484		113.59	-1.082		101.63	2.528
																																223	0.87574								113.53	0.7485		113.69	-1.082		101.73	2.529
																																222	0.87231								113.63	0.7486		113.79	-1.082		101.83	2.529
																																221	0.86957								113.73	0.7487		113.89	-1.083		101.93	2.529
																																220	0.86701								113.83	0.7488		113.99	-1.083		102.03	2.529
																																219	0.86483								113.93	0.7489		114.09	-1.083		102.13	2.529
																																218	0.86285								114.03	0.749		114.19	-1.084		102.23	2.53
																																217	0.86117								114.13	0.7492		114.29	-1.084		102.33	2.53
																																216	0.86013								114.23	0.7493		114.39	-1.084		102.43	2.53
																																215	0.85908								114.33	0.7494		114.49	-1.084		102.53	2.53
																																214	0.85803								114.43	0.7495		114.59	-1.085		102.63	2.53
																																213	0.85803								114.53	0.7496		114.69	-1.085		102.73	2.531
																																212	0.8578								114.63	0.7497		114.79	-1.085		102.83	2.531
																																211	0.85858								114.73	0.7498		114.89	-1.086		102.93	2.531
																																210	0.859								114.83	0.7499		114.99	-1.086		103.03	2.531
																																209	0.86003								114.93	0.75		115.09	-1.086		103.13	2.531
																																208	0.86154								115.03	0.7501		115.19	-1.087		103.23	2.532
																																207	0.8632								115.13	0.7502		115.29	-1.087		103.33	2.532
																																206	0.86504								115.23	0.7503		115.39	-1.087		103.43	2.532
																																205	0.86676								115.33	0.7504		115.49	-1.087		103.53	2.532
																																204	0.86891								115.43	0.7505		115.59	-1.088		103.63	2.532
																																203	0.87107								115.53	0.7506		115.69	-1.088		103.73	2.533
																																202	0.87381								115.63	0.7508		115.79	-1.088		103.83	2.533
																																201	0.87547								115.73	0.7509		115.89	-1.089		103.93	2.533
																																200	0.87784								115.83	0.751		115.99	-1.089		104.03	2.533
																																									115.93	0.7511		116.09	-1.089		104.13	2.533
																																									116.03	0.7512		116.19	-1.089		104.23	2.533
																																									116.13	0.7513		116.29	-1.09		104.33	2.534
																																									116.23	0.7514		116.39	-1.09		104.43	2.534
																																									116.33	0.7515		116.49	-1.09		104.53	2.534
																																									116.43	0.7516		116.59	-1.091		104.63	2.534
																																									116.53	0.7517		116.69	-1.091		104.73	2.534
																																									116.63	0.7518		116.79	-1.091		104.83	2.535
																																									116.73	0.7519		116.89	-1.091		104.93	2.535
																																									116.83	0.752		116.99	-1.092		105.03	2.535
																																									116.93	0.7522		117.09	-1.092		105.13	2.535
																																									117.03	0.7523		117.19	-1.092		105.23	2.535
																																									117.13	0.7524		117.29	-1.093		105.33	2.535
																																									117.23	0.7525		117.39	-1.093		105.43	2.536
																																									117.33	0.7526		117.49	-1.093		105.53	2.536
																																									117.43	0.7527		117.59	-1.093		105.63	2.536
																																									117.53	0.7528		117.69	-1.094		105.73	2.536
																																									117.63	0.753		117.79	-1.094		105.83	2.536
																																									117.73	0.7531		117.89	-1.094		105.93	2.536
																																									117.83	0.7532		117.99	-1.094		106.03	2.537
																																									117.93	0.7533		118.09	-1.095		106.13	2.537
																																									118.03	0.7534		118.19	-1.095		106.23	2.537
																																									118.13	0.7535		118.29	-1.095		106.33	2.537
																																									118.23	0.7537		118.39	-1.096		106.43	2.537
																																									118.33	0.7538		118.49	-1.096		106.53	2.537
																																									118.43	0.7539		118.59	-1.096		106.63	2.538
																																									118.53	0.754		118.69	-1.096		106.73	2.538
																																									118.63	0.7541		118.79	-1.097		106.83	2.538
																																									118.73	0.7543		118.89	-1.097		106.93	2.538
																																									118.83	0.7544		118.99	-1.097		107.03	2.538
																																									118.93	0.7546		119.09	-1.097		107.13	2.538
																																									119.03	0.7548		119.19	-1.098		107.23	2.539
																																									119.13	0.7549		119.29	-1.098		107.33	2.539
																																									119.23	0.7551		119.39	-1.098		107.43	2.539
																																									119.33	0.7553		119.49	-1.099		107.53	2.539
																																									119.43	0.7554		119.59	-1.099		107.63	2.539
																																									119.53	0.7556		119.69	-1.099		107.73	2.539
																																									119.63	0.7557		119.79	-1.099		107.83	2.54
																																									119.73	0.7559		119.89	-1.1		107.93	2.54
																																									119.83	0.756		119.99	-1.1		108.03	2.54
																																									119.93	0.7561		120.09	-1.1		108.13	2.54
																																									120.03	0.7563		120.19	-1.101		108.23	2.54
																																									120.13	0.7564		120.29	-1.101		108.33	2.54
																																									120.23	0.7566		120.39	-1.101		108.43	2.54
																																									120.33	0.7567		120.49	-1.101		108.53	2.541
																																									120.43	0.7568		120.59	-1.102		108.63	2.541
																																									120.53	0.757		120.69	-1.102		108.73	2.541
																																									120.63	0.7571		120.79	-1.102		108.83	2.541
																																									120.73	0.7572		120.89	-1.102		108.93	2.541
																																									120.83	0.7574		120.99	-1.103		109.03	2.541
																																									120.93	0.7575		121.09	-1.103		109.13	2.541
																																									121.03	0.7576		121.19	-1.103		109.23	2.542
																																									121.13	0.7578		121.29	-1.103		109.33	2.542
																																									121.23	0.7579		121.39	-1.104		109.43	2.542
																																									121.33	0.758		121.49	-1.104		109.53	2.542
																																									121.43	0.7582		121.59	-1.104		109.63	2.542
																																									121.53	0.7583		121.69	-1.104		109.73	2.542
																																									121.63	0.7584		121.79	-1.105		109.83	2.542
																																									121.73	0.7585		121.89	-1.105		109.93	2.542
																																									121.83	0.7587		121.99	-1.105		110.03	2.542
																																									121.93	0.7588		122.09	-1.105		110.13	2.543
																																									122.03	0.7589		122.19	-1.106		110.23	2.543
																																									122.13	0.759		122.29	-1.106		110.33	2.543
																																									122.23	0.7592		122.39	-1.106		110.43	2.543
																																									122.33	0.7593		122.49	-1.106		110.53	2.543
																																									122.44	0.7594		122.59	-1.107		110.63	2.543
																																									122.53	0.7595		122.69	-1.107		110.73	2.543
																																									122.63	0.7597		122.79	-1.107		110.83	2.543
																																									122.74	0.7598		122.89	-1.107		110.93	2.543
																																									122.83	0.7599		122.99	-1.108		111.03	2.544
																																									122.94	0.76		123.09	-1.108		111.13	2.544
																																									123.04	0.7601		123.19	-1.108		111.23	2.544
																																									123.13	0.7602		123.29	-1.108		111.33	2.544
																																									123.24	0.7604		123.39	-1.109		111.43	2.544
																																									123.34	0.7605		123.49	-1.109		111.53	2.544
																																									123.44	0.7606		123.59	-1.109		111.63	2.544
																																									123.54	0.7607		123.69	-1.109		111.73	2.544
																																									123.64	0.7608		123.79	-1.11		111.83	2.544
																																									123.74	0.7609		123.89	-1.11		111.93	2.545
																																									123.84	0.7611		123.99	-1.11		112.03	2.545
																																									123.94	0.7612		124.09	-1.11		112.13	2.545
																																									124.04	0.7613		124.19	-1.111		112.24	2.545
																																									124.14	0.7614		124.29	-1.111		112.34	2.545
																																									124.24	0.7615		124.39	-1.111		112.43	2.545
																																									124.34	0.7616		124.49	-1.111		112.53	2.545
																																									124.44	0.7617		124.59	-1.112		112.64	2.545
																																									124.54	0.7618		124.69	-1.112		112.74	2.545
																																									124.64	0.762		124.79	-1.112		112.84	2.546
																																									124.74	0.7621		124.89	-1.112		112.94	2.546
																																									124.84	0.7622		124.99	-1.112		113.04	2.546
																																									124.94	0.7623		125.09	-1.113		113.14	2.546
																																									125.04	0.7624		125.19	-1.113		113.24	2.546
																																									125.14	0.7625		125.29	-1.113		113.34	2.546
																																									125.24	0.7626		125.39	-1.113		113.44	2.546
																																									125.34	0.7627		125.49	-1.114		113.54	2.546
																																									125.44	0.7628		125.59	-1.114		113.64	2.547
																																									125.54	0.7629		125.69	-1.114		113.74	2.547
																																									125.64	0.7631		125.79	-1.114		113.84	2.547
																																									125.74	0.7632		125.89	-1.115		113.94	2.547
																																									125.84	0.7633		125.99	-1.115		114.04	2.547
																																									125.94	0.7634		126.09	-1.115		114.14	2.547
																																									126.04	0.7635		126.19	-1.115		114.24	2.547
																																									126.14	0.7636		126.29	-1.115		114.34	2.547
																																									126.24	0.7637		126.39	-1.116		114.44	2.547
																																									126.34	0.7638		126.49	-1.116		114.54	2.548
																																									126.44	0.7639		126.59	-1.116		114.64	2.548
																																									126.54	0.764		126.69	-1.116		114.74	2.548
																																									126.64	0.7641		126.79	-1.117		114.84	2.548
																																									126.74	0.7642		126.89	-1.117		114.94	2.548
																																									126.84	0.7644		126.99	-1.117		115.04	2.548
																																									126.94	0.7645		127.09	-1.117		115.14	2.548
																																									127.04	0.7646		127.19	-1.117		115.24	2.548
																																									127.14	0.7647		127.29	-1.118		115.34	2.548
																																									127.24	0.7648		127.39	-1.118		115.44	2.549
																																									127.34	0.7649		127.49	-1.118		115.54	2.549
																																									127.44	0.765		127.59	-1.118		115.64	2.549
																																									127.54	0.7651		127.69	-1.119		115.74	2.549
																																									127.64	0.7652		127.79	-1.119		115.84	2.549
																																									127.74	0.7653		127.89	-1.119		115.94	2.549
																																									127.84	0.7654		127.99	-1.119		116.04	2.549
																																									127.94	0.7656		128.09	-1.119		116.14	2.549
																																									128.04	0.7657		128.19	-1.12		116.24	2.55
																																									128.14	0.7658		128.29	-1.12		116.34	2.55
																																									128.24	0.7659		128.39	-1.12		116.44	2.55
																																									128.34	0.766		128.49	-1.12		116.54	2.55
																																									128.44	0.7661		128.59	-1.121		116.64	2.55
																																									128.54	0.7662		128.69	-1.121		116.74	2.55
																																									128.64	0.7663		128.79	-1.121		116.84	2.55
																																									128.74	0.7664		128.89	-1.121		116.94	2.55
																																									128.84	0.7665		128.99	-1.121		117.04	2.55
																																									128.94	0.7666		129.09	-1.122		117.14	2.551
																																									129.04	0.7667		129.19	-1.122		117.24	2.551
																																									129.14	0.7668		129.29	-1.122		117.34	2.551
																																									129.24	0.767		129.39	-1.122		117.44	2.551
																																									129.34	0.7671		129.49	-1.123		117.54	2.551
																																									129.44	0.7672		129.59	-1.123		117.64	2.551
																																									129.54	0.7673		129.69	-1.123		117.74	2.551
																																									129.64	0.7674		129.79	-1.123		117.84	2.551
																																									129.74	0.7676		129.89	-1.123		117.94	2.552
																																									129.84	0.7678		129.99	-1.124		118.04	2.552
																																									129.94	0.768		130.09	-1.124		118.14	2.552
																																									130.04	0.7682		130.19	-1.124		118.24	2.552
																																									130.14	0.7684		130.29	-1.124		118.34	2.552
																																									130.24	0.7686		130.39	-1.124		118.44	2.552
																																									130.34	0.7687		130.49	-1.125		118.54	2.552
																																									130.44	0.7688		130.59	-1.125		118.64	2.552
																																									130.54	0.769		130.69	-1.125		118.74	2.553
																																									130.64	0.7691		130.79	-1.125		118.84	2.553
																																									130.74	0.7692		130.89	-1.126		118.94	2.553
																																									130.84	0.7694		131	-1.126		119.04	2.553
																																									130.94	0.7695		131.09	-1.126		119.14	2.553
																																									131.04	0.7696		131.2	-1.126		119.24	2.553
																																									131.14	0.7697		131.29	-1.126		119.34	2.553
																																									131.24	0.7699		131.39	-1.127		119.44	2.554
																																									131.34	0.77		131.49	-1.127		119.54	2.554
																																									131.44	0.7701		131.6	-1.127		119.64	2.554
																																									131.54	0.7702		131.7	-1.127		119.74	2.554
																																									131.64	0.7704		131.8	-1.128		119.84	2.554
																																									131.74	0.7705		131.9	-1.128		119.94	2.554
																																									131.84	0.7706		132	-1.128		120.04	2.554
																																									131.94	0.7707		132.1	-1.128		120.14	2.554
																																									132.04	0.7708		132.2	-1.128		120.24	2.555
																																									132.14	0.771		132.3	-1.129		120.34	2.555
																																									132.24	0.7711		132.4	-1.129		120.44	2.555
																																									132.35	0.7712		132.5	-1.129		120.54	2.555
																																									132.44	0.7713		132.6	-1.129		120.64	2.555
																																									132.55	0.7714		132.7	-1.129		120.74	2.555
																																									132.65	0.7715		132.8	-1.13		120.84	2.555
																																									132.75	0.7717		132.9	-1.13		120.94	2.556
																																									132.85	0.7718		133	-1.13		121.04	2.556
																																									132.95	0.7719		133.1	-1.13		121.14	2.556
																																									133.05	0.772		133.2	-1.131		121.24	2.556
																																									133.15	0.7721		133.3	-1.131		121.34	2.556
																																									133.25	0.7722		133.4	-1.131		121.44	2.556
																																									133.35	0.7723		133.5	-1.131		121.54	2.556
																																									133.45	0.7724		133.6	-1.131		121.64	2.556
																																									133.55	0.7725		133.7	-1.132		121.74	2.557
																																									133.65	0.7726		133.8	-1.132		121.84	2.557
																																									133.75	0.7727		133.9	-1.132		121.94	2.557
																																									133.85	0.7728		134	-1.132		122.04	2.557
																																									133.95	0.7729		134.1	-1.132		122.14	2.557
																																									134.05	0.773		134.2	-1.133		122.24	2.557
																																									134.15	0.7731		134.3	-1.133		122.34	2.557
																																									134.25	0.7732		134.4	-1.133		122.45	2.557
																																									134.35	0.7733		134.5	-1.133		122.54	2.557
																																									134.45	0.7734		134.6	-1.134		122.64	2.558
																																									134.55	0.7735		134.7	-1.134		122.75	2.558
																																									134.65	0.7736		134.8	-1.134		122.85	2.558
																																									134.75	0.7737		134.9	-1.134		122.95	2.558
																																									134.85	0.7738		135	-1.134		123.05	2.558
																																									134.95	0.7739		135.1	-1.135		123.15	2.558
																																									135.05	0.774		135.2	-1.135		123.25	2.558
																																									135.15	0.7741		135.3	-1.135		123.35	2.558
																																									135.25	0.7742		135.4	-1.135		123.45	2.558
																																									135.35	0.7743		135.5	-1.135		123.55	2.559
																																									135.45	0.7744		135.6	-1.136		123.65	2.559
																																									135.55	0.7744		135.7	-1.136		123.75	2.559
																																									135.65	0.7745		135.8	-1.136		123.85	2.559
																																									135.75	0.7746		135.9	-1.136		123.95	2.559
																																									135.85	0.7747		136	-1.137		124.05	2.559
																																									135.95	0.7748		136.1	-1.137		124.15	2.559
																																									136.05	0.7748		136.2	-1.137		124.25	2.559
																																									136.15	0.7749		136.3	-1.137		124.35	2.559
																																									136.25	0.775		136.4	-1.137		124.45	2.56
																																									136.35	0.7751		136.5	-1.138		124.55	2.56
																																									136.45	0.7751		136.6	-1.138		124.65	2.56
																																									136.55	0.7752		136.7	-1.138		124.75	2.56
																																									136.65	0.7753		136.8	-1.138		124.85	2.56
																																									136.75	0.7754		136.9	-1.139		124.95	2.56
																																									136.85	0.7754		137	-1.139		125.05	2.56
																																									136.95	0.7755		137.1	-1.139		125.15	2.56
																																									137.05	0.7756		137.2	-1.139		125.25	2.561
																																									137.15	0.7756		137.3	-1.139		125.35	2.561
																																									137.25	0.7757		137.4	-1.14		125.45	2.561
																																									137.35	0.7758		137.5	-1.14		125.55	2.561
																																									137.45	0.7759		137.6	-1.14		125.65	2.561
																																									137.55	0.7759		137.7	-1.14		125.75	2.561
																																									137.65	0.776		137.8	-1.141		125.85	2.561
																																									137.75	0.7761		137.9	-1.141		125.95	2.561
																																									137.85	0.7761		138	-1.141		126.05	2.561
																																									137.95	0.7762		138.1	-1.141		126.15	2.562
																																									138.05	0.7763		138.2	-1.141		126.25	2.562
																																									138.15	0.7763		138.3	-1.142		126.35	2.562
																																									138.25	0.7764		138.4	-1.142		126.45	2.562
																																									138.35	0.7765		138.5	-1.142		126.55	2.562
																																									138.45	0.7766		138.6	-1.142		126.65	2.562
																																									138.55	0.7766		138.7	-1.143		126.75	2.562
																																									138.65	0.7767		138.8	-1.143		126.85	2.562
																																									138.75	0.7768		138.9	-1.143		126.95	2.563
																																									138.85	0.7768		139	-1.143		127.05	2.563
																																									138.95	0.7769		139.1	-1.143		127.15	2.563
																																									139.05	0.777		139.2	-1.144		127.25	2.563
																																									139.15	0.777		139.3	-1.144		127.35	2.563
																																									139.26	0.7771		139.4	-1.144		127.45	2.563
																																									139.36	0.7772		139.5	-1.144		127.55	2.563
																																									139.46	0.7772		139.6	-1.145		127.65	2.563
																																									139.56	0.7773		139.7	-1.145		127.75	2.564
																																									139.66	0.7774		139.8	-1.145		127.85	2.564
																																									139.76	0.7774		139.9	-1.145		127.95	2.564
																																									139.86	0.7775		140	-1.145		128.05	2.564
																																									139.96	0.7775		140.1	-1.146		128.15	2.564
																																									140.06	0.7776		140.2	-1.146		128.25	2.564
																																									140.16	0.7777		140.3	-1.146		128.35	2.564
																																									140.26	0.7777		140.4	-1.146		128.45	2.564
																																									140.36	0.7778		140.5	-1.146		128.55	2.565
																																									140.46	0.7779		140.6	-1.147		128.65	2.565
																																									140.56	0.7779		140.7	-1.147		128.75	2.565
																																									140.66	0.778		140.8	-1.147		128.85	2.565
																																									140.76	0.778		140.9	-1.147		128.95	2.565
																																									140.86	0.7781		141	-1.148		129.05	2.565
																																									140.96	0.7782		141.1	-1.148		129.15	2.565
																																									141.06	0.7782		141.2	-1.148		129.25	2.565
																																									141.16	0.7783		141.3	-1.148		129.35	2.565
																																									141.26	0.7783		141.4	-1.148		129.45	2.565
																																									141.36	0.7784		141.5	-1.149		129.55	2.566
																																									141.46	0.7785		141.61	-1.149		129.65	2.566
																																									141.56	0.7785		141.7	-1.149		129.75	2.566
																																									141.66	0.7786		141.8	-1.149		129.85	2.566
																																									141.76	0.7786		141.9	-1.15		129.95	2.566
																																									141.86	0.7787		142	-1.15		130.05	2.566
																																									141.96	0.7788		142.11	-1.15		130.15	2.566
																																									142.06	0.7788		142.2	-1.15		130.25	2.566
																																									142.16	0.7789		142.3	-1.15		130.35	2.566
																																									142.26	0.7789		142.41	-1.151		130.45	2.566
																																									142.36	0.779		142.51	-1.151		130.55	2.566
																																									142.46	0.779		142.61	-1.151		130.65	2.566
																																									142.56	0.7791		142.71	-1.151		130.75	2.566
																																									142.66	0.7791		142.81	-1.151		130.85	2.566
																																									142.76	0.7792		142.91	-1.152		130.95	2.566
																																									142.86	0.7792		143.01	-1.152		131.05	2.566
																																									142.96	0.7793		143.11	-1.152		131.15	2.566
																																									143.06	0.7793		143.21	-1.152		131.25	2.566
																																									143.16	0.7794		143.31	-1.153		131.35	2.566
																																									143.26	0.7794		143.41	-1.153		131.45	2.566
																																									143.36	0.7795		143.51	-1.153		131.55	2.566
																																									143.46	0.7795		143.61	-1.153		131.65	2.566
																																									143.56	0.7795		143.71	-1.153		131.75	2.566
																																									143.66	0.7796		143.81	-1.154		131.85	2.566
																																									143.76	0.7796		143.91	-1.154		131.95	2.566
																																									143.86	0.7797		144.01	-1.154		132.05	2.566
																																									143.96	0.7797		144.11	-1.154		132.15	2.566
																																									144.06	0.7797		144.21	-1.154		132.25	2.566
																																									144.16	0.7798		144.31	-1.155		132.35	2.566
																																									144.26	0.7798		144.41	-1.155		132.45	2.566
																																									144.36	0.7798		144.51	-1.155		132.55	2.566
																																									144.47	0.7799		144.61	-1.155		132.65	2.566
																																									144.57	0.7799		144.71	-1.156		132.75	2.566
																																									144.67	0.7799		144.81	-1.156		132.85	2.566
																																									144.77	0.7799		144.91	-1.156		132.95	2.566
																																									144.87	0.78		145.01	-1.156		133.05	2.566
																																									144.97	0.78		145.11	-1.156		133.15	2.566
																																									145.07	0.78		145.21	-1.157		133.25	2.566
																																									145.17	0.7801		145.31	-1.157		133.35	2.566
																																									145.27	0.7801		145.41	-1.157		133.45	2.566
																																									145.37	0.7801		145.51	-1.157		133.55	2.566
																																									145.47	0.7801		145.61	-1.157		133.65	2.566
																																									145.57	0.7802		145.71	-1.158		133.75	2.566
																																									145.67	0.7802		145.81	-1.158		133.85	2.566
																																									145.77	0.7802		145.91	-1.158		133.95	2.566
																																									145.87	0.7802		146.01	-1.158		134.05	2.566
																																									145.97	0.7802		146.11	-1.159		134.15	2.566
																																									146.07	0.7803		146.21	-1.159		134.25	2.566
																																									146.17	0.7803		146.31	-1.159		134.35	2.566
																																									146.27	0.7803		146.41	-1.159		134.45	2.566
																																									146.37	0.7803		146.51	-1.159		134.55	2.566
																																									146.47	0.7803		146.61	-1.16		134.65	2.566
																																									146.57	0.7804		146.71	-1.16		134.75	2.566
																																									146.67	0.7804		146.81	-1.16		134.85	2.566
																																									146.77	0.7804		146.91	-1.16		134.95	2.566
																																									146.87	0.7804		147.01	-1.16		135.05	2.566
																																									146.97	0.7804		147.11	-1.161		135.15	2.566
																																									147.07	0.7804		147.21	-1.161		135.25	2.566
																																									147.17	0.7804		147.31	-1.161		135.35	2.566
																																									147.27	0.7804		147.41	-1.161		135.45	2.566
																																									147.37	0.7804		147.51	-1.161		135.55	2.566
																																									147.47	0.7804		147.61	-1.162		135.65	2.566
																																									147.57	0.7804		147.71	-1.162		135.75	2.566
																																									147.67	0.7805		147.81	-1.162		135.85	2.566
																																									147.77	0.7805		147.91	-1.162		135.95	2.566
																																									147.87	0.7805		148.01	-1.163		136.05	2.567
																																									147.97	0.7805		148.11	-1.163		136.15	2.567
																																									148.07	0.7805		148.21	-1.163		136.25	2.567
																																									148.17	0.7805		148.31	-1.163		136.35	2.567
																																									148.27	0.7805		148.41	-1.163		136.45	2.567
																																									148.37	0.7805		148.51	-1.164		136.55	2.567
																																									148.47	0.7805		148.61	-1.164		136.65	2.567
																																									148.57	0.7805		148.71	-1.164		136.76	2.567
																																									148.67	0.7805		148.81	-1.164		136.85	2.567
																																									148.77	0.7806		148.91	-1.164		136.95	2.567
																																									148.87	0.7806		149.01	-1.165		137.06	2.567
																																									148.97	0.7806		149.11	-1.165		137.16	2.567
																																									149.07	0.7806		149.21	-1.165		137.26	2.567
																																									149.17	0.7806		149.31	-1.165		137.36	2.567
																																									149.27	0.7806		149.41	-1.165		137.46	2.567
																																									149.37	0.7806		149.51	-1.166		137.56	2.567
																																									149.47	0.7807		149.61	-1.166		137.66	2.567
																																									149.57	0.7807		149.71	-1.166		137.76	2.567
																																									149.68	0.7807		149.81	-1.166		137.86	2.567
																																									149.77	0.7807		149.91	-1.166		137.96	2.567
																																									149.88	0.7807		150.02	-1.167		138.06	2.567
																																									149.98	0.7807		150.11	-1.167		138.16	2.567
																																									150.08	0.7807		150.21	-1.167		138.26	2.567
																																									150.18	0.7807		150.31	-1.167		138.36	2.567
																																									150.28	0.7807		150.41	-1.167		138.46	2.567
																																									150.38	0.7807		150.52	-1.168		138.56	2.567
																																									150.48	0.7807		150.61	-1.168		138.66	2.567
																																									150.58	0.7807		150.72	-1.168		138.76	2.567
																																									150.68	0.7807		150.82	-1.168		138.86	2.567
																																									150.78	0.7807		150.92	-1.169		138.96	2.567
																																									150.88	0.7807		151.02	-1.169		139.06	2.567
																																									150.98	0.7807		151.12	-1.169		139.16	2.567
																																									151.08	0.7807		151.22	-1.169		139.26	2.567
																																									151.18	0.7807		151.32	-1.169		139.36	2.567
																																									151.28	0.7806		151.42	-1.17		139.46	2.567
																																									151.38	0.7806		151.52	-1.17		139.56	2.567
																																									151.48	0.7806		151.62	-1.17		139.66	2.567
																																									151.58	0.7806		151.72	-1.17		139.76	2.567
																																									151.68	0.7805		151.82	-1.17		139.86	2.567
																																									151.78	0.7805		151.92	-1.171		139.96	2.567
																																									151.88	0.7805		152.02	-1.171		140.06	2.567
																																									151.98	0.7804		152.12	-1.171		140.16	2.567
																																									152.08	0.7804		152.22	-1.171		140.26	2.567
																																									152.18	0.7804		152.32	-1.171		140.36	2.567
																																									152.28	0.7803		152.42	-1.172		140.46	2.567
																																									152.38	0.7803		152.52	-1.172		140.56	2.567
																																									152.48	0.7802		152.62	-1.172		140.66	2.567
																																									152.58	0.7802		152.72	-1.172		140.76	2.567
																																									152.68	0.7801		152.82	-1.172		140.86	2.567
																																									152.78	0.7801		152.92	-1.173		140.96	2.567
																																									152.88	0.78		153.02	-1.173		141.06	2.567
																																									152.98	0.78		153.12	-1.173		141.16	2.567
																																									153.08	0.7799		153.22	-1.173		141.26	2.567
																																									153.18	0.7799		153.32	-1.173		141.36	2.567
																																									153.28	0.7798		153.42	-1.174		141.46	2.567
																																									153.38	0.7797		153.52	-1.174		141.56	2.567
																																									153.48	0.7797		153.62	-1.174		141.66	2.567
																																									153.58	0.7796		153.72	-1.174		141.76	2.567
																																									153.68	0.7795		153.82	-1.174		141.86	2.567
																																									153.78	0.7794		153.92	-1.175		141.96	2.567
																																									153.88	0.7794		154.02	-1.175		142.06	2.567
																																									153.98	0.7793		154.12	-1.175		142.16	2.567
																																									154.08	0.7792		154.22	-1.175		142.26	2.567
																																									154.18	0.7791		154.32	-1.175		142.36	2.567
																																									154.28	0.779		154.42	-1.176		142.46	2.567
																																									154.39	0.779		154.52	-1.176		142.56	2.567
																																									154.49	0.7789		154.62	-1.176		142.66	2.567
																																									154.59	0.7788		154.72	-1.176		142.76	2.567
																																									154.69	0.7787		154.82	-1.176		142.86	2.567
																																									154.79	0.7787		154.92	-1.177		142.96	2.567
																																									154.89	0.7786		155.02	-1.177		143.06	2.567
																																									154.99	0.7785		155.12	-1.177		143.16	2.567
																																									155.09	0.7784		155.22	-1.177		143.26	2.567
																																									155.19	0.7784		155.32	-1.177		143.36	2.567
																																									155.29	0.7783		155.42	-1.178		143.46	2.567
																																									155.39	0.7782		155.52	-1.178		143.56	2.567
																																									155.49	0.7782		155.62	-1.178		143.66	2.567
																																									155.59	0.7781		155.72	-1.178		143.76	2.567
																																									155.69	0.778		155.82	-1.178		143.86	2.567
																																									155.79	0.7779		155.92	-1.179		143.96	2.567
																																									155.89	0.7779		156.02	-1.179		144.06	2.567
																																									155.99	0.7778		156.12	-1.179		144.16	2.567
																																									156.09	0.7777		156.22	-1.179		144.26	2.567
																																									156.19	0.7777		156.32	-1.179		144.36	2.567
																																									156.29	0.7776		156.42	-1.18		144.46	2.567
																																									156.39	0.7775		156.52	-1.18		144.56	2.567
																																									156.49	0.7775		156.62	-1.18		144.66	2.567
																																									156.59	0.7774		156.72	-1.18		144.76	2.567
																																									156.69	0.7773		156.82	-1.18		144.86	2.567
																																									156.79	0.7772		156.92	-1.181		144.96	2.567
																																									156.89	0.7772		157.02	-1.181		145.06	2.567
																																									156.99	0.7771		157.12	-1.181		145.17	2.567
																																									157.09	0.777		157.23	-1.181		145.26	2.567
																																									157.19	0.777		157.33	-1.181		145.36	2.567
																																									157.29	0.7769		157.43	-1.181		145.47	2.568
																																									157.39	0.7768		157.53	-1.182		145.57	2.568
																																									157.49	0.7767		157.63	-1.182		145.67	2.568
																																									157.59	0.7767		157.73	-1.182		145.77	2.568
																																									157.69	0.7766		157.83	-1.182		145.87	2.568
																																									157.79	0.7765		157.93	-1.182		145.97	2.568
																																									157.89	0.7765		158.03	-1.183		146.07	2.568
																																									157.99	0.7764		158.13	-1.183		146.17	2.568
																																									158.09	0.7763		158.23	-1.183		146.27	2.568
																																									158.19	0.7762		158.33	-1.183		146.37	2.567
																																									158.29	0.7762		158.43	-1.183		146.47	2.567
																																									158.39	0.7761		158.53	-1.184		146.57	2.567
																																									158.5	0.776		158.63	-1.184		146.67	2.567
																																									158.59	0.776		158.73	-1.184		146.77	2.567
																																									158.7	0.7759		158.83	-1.184		146.87	2.567
																																									158.8	0.7758		158.93	-1.184		146.97	2.567
																																									158.89	0.7758		159.03	-1.184		147.07	2.567
																																									159	0.7757		159.13	-1.185		147.17	2.567
																																									159.1	0.7756		159.23	-1.185		147.27	2.567
																																									159.2	0.7756		159.33	-1.185		147.37	2.567
																																									159.3	0.7755		159.43	-1.185		147.47	2.567
																																									159.4	0.7754		159.53	-1.185		147.57	2.567
																																									159.5	0.7754		159.63	-1.186		147.67	2.567
																																									159.6	0.7753		159.73	-1.186		147.77	2.567
																																									159.7	0.7752		159.83	-1.186		147.87	2.567
																																									159.8	0.7751		159.93	-1.186		147.97	2.567
																																									159.9	0.7751		160.03	-1.186		148.07	2.567
																																									160	0.775		160.13	-1.186		148.17	2.567
																																									160.1	0.7749		160.23	-1.187		148.27	2.567
																																									160.2	0.7749		160.33	-1.187		148.37	2.567
																																									160.3	0.7748		160.43	-1.187		148.47	2.567
																																									160.4	0.7747		160.53	-1.187		148.57	2.567
																																									160.5	0.7746		160.63	-1.187		148.67	2.567
																																									160.6	0.7745		160.73	-1.188		148.77	2.567
																																									160.7	0.7745		160.83	-1.188		148.87	2.567
																																									160.8	0.7744		160.93	-1.188		148.97	2.567
																																									160.9	0.7743		161.03	-1.188		149.07	2.567
																																									161	0.7742		161.13	-1.188		149.17	2.567
																																									161.1	0.7741		161.23	-1.188		149.27	2.567
																																									161.2	0.774		161.33	-1.189		149.37	2.567
																																									161.3	0.774		161.43	-1.189		149.47	2.567
																																									161.4	0.7739		161.53	-1.189		149.57	2.567
																																									161.5	0.7738		161.63	-1.189		149.67	2.567
																																									161.6	0.7737		161.73	-1.189		149.77	2.567
																																									161.7	0.7737		161.83	-1.19		149.87	2.567
																																									161.8	0.7736		161.93	-1.19		149.97	2.567
																																									161.9	0.7735		162.03	-1.19		150.07	2.567
																																									162	0.7734		162.13	-1.19		150.17	2.567
																																									162.1	0.7733		162.23	-1.19		150.27	2.567
																																									162.2	0.7733		162.33	-1.19		150.37	2.567
																																									162.3	0.7732		162.43	-1.191		150.47	2.567
																																									162.4	0.7731		162.53	-1.191		150.57	2.567
																																									162.5	0.7731		162.63	-1.191		150.67	2.567
																																									162.6	0.773		162.73	-1.191		150.77	2.567
																																									162.7	0.7729		162.84	-1.191		150.87	2.567
																																									162.8	0.7729		162.94	-1.191		150.97	2.567
																																									162.91	0.7728		163.03	-1.192		151.07	2.567
																																									163.01	0.7727		163.14	-1.192		151.17	2.567
																																									163.11	0.7727		163.24	-1.192		151.27	2.567
																																									163.21	0.7726		163.34	-1.192		151.37	2.567
																																									163.31	0.7725		163.44	-1.192		151.47	2.567
																																									163.41	0.7725		163.54	-1.192		151.57	2.568
																																									163.51	0.7724		163.64	-1.193		151.67	2.568
																																									163.61	0.7723		163.74	-1.193		151.77	2.568
																																									163.71	0.7723		163.84	-1.193		151.87	2.568
																																									163.81	0.7722		163.94	-1.193		151.97	2.568
																																									163.91	0.7721		164.04	-1.193		152.07	2.568
																																									164.01	0.7721		164.14	-1.193		152.17	2.568
																																									164.11	0.772		164.24	-1.194		152.27	2.568
																																									164.21	0.772		164.34	-1.194		152.37	2.568
																																									164.31	0.7719		164.44	-1.194		152.47	2.568
																																									164.41	0.7719		164.54	-1.194		152.57	2.568
																																									164.51	0.7718		164.64	-1.194		152.67	2.568
																																									164.61	0.7717		164.74	-1.194		152.77	2.568
																																									164.71	0.7717		164.84	-1.195		152.88	2.568
																																									164.81	0.7716		164.94	-1.195		152.98	2.568
																																									164.91	0.7716		165.04	-1.195		153.07	2.568
																																									165.01	0.7715		165.14	-1.195		153.18	2.568
																																									165.11	0.7715		165.24	-1.195		153.28	2.568
																																									165.21	0.7714		165.34	-1.195		153.38	2.568
																																									165.31	0.7713		165.44	-1.196		153.48	2.568
																																									165.41	0.7713		165.54	-1.196		153.58	2.569
																																									165.51	0.7712		165.64	-1.196		153.68	2.569
																																									165.61	0.7712		165.74	-1.196		153.78	2.569
																																									165.71	0.7711		165.84	-1.196		153.88	2.569
																																									165.81	0.7711		165.94	-1.196		153.98	2.569
																																									165.91	0.771		166.04	-1.197		154.08	2.569
																																									166.01	0.7709		166.14	-1.197		154.18	2.569
																																									166.11	0.7709		166.24	-1.197		154.28	2.569
																																									166.21	0.7708		166.34	-1.197		154.38	2.569
																																									166.31	0.7708		166.44	-1.197		154.48	2.569
																																									166.41	0.7707		166.54	-1.197		154.58	2.569
																																									166.51	0.7707		166.64	-1.197		154.68	2.569
																																									166.62	0.7706		166.74	-1.198		154.78	2.569
																																									166.72	0.7706		166.84	-1.198		154.88	2.569
																																									166.82	0.7705		166.94	-1.198		154.98	2.569
																																									166.92	0.7704		167.04	-1.198		155.08	2.569
																																									167.02	0.7704		167.14	-1.198		155.18	2.569
																																									167.12	0.7703		167.24	-1.198		155.28	2.569
																																									167.22	0.7703		167.34	-1.199		155.38	2.569
																																									167.32	0.7702		167.44	-1.199		155.48	2.569
																																									167.42	0.7702		167.55	-1.199		155.58	2.569
																																									167.52	0.7701		167.64	-1.199		155.68	2.57
																																									167.62	0.7701		167.75	-1.199		155.78	2.57
																																									167.72	0.77		167.85	-1.199		155.88	2.57
																																									167.82	0.7699		167.95	-1.199		155.98	2.57
																																									167.92	0.7699		168.05	-1.2		156.08	2.57
																																									168.02	0.7698		168.15	-1.2		156.18	2.57
																																									168.12	0.7698		168.25	-1.2		156.28	2.57
																																									168.22	0.7697		168.35	-1.2		156.38	2.57
																																									168.32	0.7697		168.45	-1.2		156.48	2.57
																																									168.42	0.7696		168.55	-1.2		156.58	2.57
																																									168.52	0.7696		168.65	-1.2		156.68	2.57
																																									168.62	0.7695		168.75	-1.201		156.78	2.57
																																									168.72	0.7694		168.85	-1.201		156.88	2.57
																																									168.82	0.7694		168.95	-1.201		156.98	2.57
																																									168.92	0.7693		169.05	-1.201		157.08	2.57
																																									169.02	0.7693		169.15	-1.201		157.18	2.571
																																									169.12	0.7692		169.25	-1.201		157.28	2.571
																																									169.22	0.7692		169.35	-1.202		157.38	2.571
																																									169.32	0.7691		169.45	-1.202		157.48	2.571
																																									169.42	0.7691		169.55	-1.202		157.58	2.571
																																									169.52	0.769		169.65	-1.202		157.68	2.571
																																									169.62	0.7689		169.75	-1.202		157.78	2.571
																																									169.72	0.7689		169.85	-1.202		157.88	2.571
																																									169.82	0.7688		169.95	-1.202		157.98	2.571
																																									169.92	0.7688		170.05	-1.203		158.08	2.571
																																									170.02	0.7687		170.15	-1.203		158.18	2.571
																																									170.12	0.7687		170.25	-1.203		158.28	2.571
																																									170.22	0.7686		170.35	-1.203		158.38	2.571
																																									170.32	0.7686		170.45	-1.203		158.48	2.571
																																									170.42	0.7685		170.55	-1.203		158.58	2.571
																																									170.52	0.7685		170.65	-1.203		158.68	2.571
																																									170.63	0.7684		170.75	-1.204		158.78	2.571
																																									170.73	0.7684		170.85	-1.204		158.88	2.571
																																									170.82	0.7683		170.95	-1.204		158.98	2.571
																																									170.93	0.7682		171.05	-1.204		159.08	2.572
																																									171.03	0.7682		171.15	-1.204		159.18	2.572
																																									171.13	0.7681		171.25	-1.204		159.28	2.572
																																									171.23	0.7681		171.35	-1.204		159.38	2.572
																																									171.33	0.768		171.45	-1.205		159.48	2.572
																																									171.43	0.768		171.55	-1.205		159.58	2.572
																																									171.53	0.768		171.65	-1.205		159.68	2.572
																																									171.63	0.7679		171.75	-1.205		159.78	2.572
																																									171.73	0.7679		171.85	-1.205		159.88	2.572
																																									171.83	0.7678		171.95	-1.205		159.98	2.572
																																									171.93	0.7678		172.05	-1.205		160.08	2.572
																																									172.03	0.7677		172.15	-1.206		160.18	2.572
																																									172.13	0.7677		172.25	-1.206		160.29	2.572
																																									172.23	0.7676		172.35	-1.206		160.39	2.572
																																									172.33	0.7676		172.45	-1.206		160.49	2.572
																																									172.43	0.7676		172.55	-1.206		160.59	2.572
																																									172.53	0.7675		172.65	-1.206		160.69	2.573
																																									172.63	0.7675		172.75	-1.206		160.79	2.573
																																									172.73	0.7674		172.86	-1.207		160.89	2.573
																																									172.83	0.7674		172.96	-1.207		160.99	2.573
																																									172.93	0.7673		173.06	-1.207		161.09	2.573
																																									173.03	0.7673		173.16	-1.207		161.19	2.573
																																									173.13	0.7673		173.26	-1.207		161.29	2.573
																																									173.23	0.7672		173.36	-1.207		161.39	2.573
																																									173.33	0.7672		173.46	-1.207		161.49	2.573
																																									173.43	0.7672		173.56	-1.208		161.59	2.573
																																									173.53	0.7671		173.66	-1.208		161.69	2.573
																																									173.63	0.7671		173.76	-1.208		161.79	2.573
																																									173.73	0.7671		173.86	-1.208		161.89	2.573
																																									173.83	0.767		173.96	-1.208		161.99	2.573
																																									173.93	0.767		174.06	-1.208		162.09	2.573
																																									174.03	0.767		174.16	-1.208		162.19	2.573
																																									174.13	0.7669		174.26	-1.208		162.29	2.573
																																									174.23	0.7669		174.36	-1.209		162.39	2.574
																																									174.33	0.7669		174.46	-1.209		162.49	2.574
																																									174.43	0.7669		174.56	-1.209		162.59	2.574
																																									174.53	0.7668		174.66	-1.209		162.69	2.574
																																									174.63	0.7668		174.76	-1.209		162.79	2.574
																																									174.73	0.7668		174.86	-1.209		162.89	2.574
																																									174.83	0.7668		174.96	-1.209		162.99	2.574
																																									174.94	0.7667		175.06	-1.21		163.09	2.574
																																									175.04	0.7667		175.16	-1.21		163.19	2.574
																																									175.14	0.7667		175.26	-1.21		163.29	2.574
																																									175.24	0.7667		175.36	-1.21		163.39	2.574
																																									175.34	0.7667		175.46	-1.21		163.49	2.574
																																									175.44	0.7666		175.56	-1.21		163.59	2.574
																																									175.54	0.7666		175.66	-1.21		163.69	2.574
																																									175.64	0.7666		175.76	-1.211		163.79	2.574
																																									175.74	0.7666		175.86	-1.211		163.89	2.575
																																									175.84	0.7666		175.96	-1.211		163.99	2.575
																																									175.94	0.7666		176.06	-1.211		164.09	2.575
																																									176.04	0.7665		176.16	-1.211		164.19	2.575
																																									176.14	0.7665		176.26	-1.211		164.29	2.575
																																									176.24	0.7665		176.36	-1.211		164.39	2.575
																																									176.34	0.7665		176.46	-1.211		164.49	2.575
																																									176.44	0.7665		176.56	-1.212		164.59	2.575
																																									176.54	0.7665		176.66	-1.212		164.69	2.575
																																									176.64	0.7665		176.76	-1.212		164.79	2.575
																																									176.74	0.7665		176.86	-1.212		164.89	2.575
																																									176.84	0.7665		176.96	-1.212		164.99	2.575
																																									176.94	0.7664		177.06	-1.212		165.09	2.575
																																									177.04	0.7664		177.16	-1.212		165.19	2.575
																																									177.14	0.7664		177.26	-1.213		165.29	2.575
																																									177.24	0.7664		177.36	-1.213		165.39	2.575
																																									177.34	0.7664		177.46	-1.213		165.49	2.575
																																									177.44	0.7664		177.56	-1.213		165.59	2.575
																																									177.54	0.7664		177.66	-1.213		165.69	2.575
																																									177.64	0.7664		177.76	-1.213		165.8	2.576
																																									177.74	0.7664		177.86	-1.213		165.89	2.576
																																									177.84	0.7664		177.97	-1.213		166	2.576
																																									177.94	0.7664		178.07	-1.214		166.1	2.576
																																									178.04	0.7664		178.17	-1.214		166.2	2.576
																																									178.14	0.7664		178.27	-1.214		166.3	2.576
																																									178.24	0.7664		178.37	-1.214		166.4	2.576
																																									178.35	0.7664		178.47	-1.214		166.5	2.576
																																									178.45	0.7664		178.57	-1.214		166.6	2.576
																																									178.55	0.7664		178.67	-1.214		166.7	2.576
																																									178.65	0.7664		178.77	-1.214		166.8	2.576
																																									178.75	0.7664		178.87	-1.215		166.9	2.576
																																									178.85	0.7664		178.97	-1.215		167	2.576
																																									178.95	0.7664		179.07	-1.215		167.1	2.576
																																									179.05	0.7664		179.17	-1.215		167.2	2.576
																																									179.15	0.7664		179.27	-1.215		167.3	2.576
																																									179.25	0.7665		179.37	-1.215		167.4	2.576
																																									179.35	0.7665		179.47	-1.215		167.5	2.576
																																									179.45	0.7665		179.57	-1.215		167.6	2.576
																																									179.55	0.7665		179.67	-1.216		167.7	2.576
																																									179.65	0.7665		179.77	-1.216		167.8	2.576
																																									179.75	0.7665		179.87	-1.216		167.9	2.576
																																									179.85	0.7665		179.97	-1.216		168	2.576
																																									179.95	0.7665		180.07	-1.216		168.1	2.576
																																									180.05	0.7665		180.17	-1.216		168.2	2.576
																																									180.15	0.7665		180.27	-1.216		168.3	2.577
																																									180.25	0.7666		180.37	-1.216		168.4	2.577
																																									180.35	0.7666		180.47	-1.217		168.5	2.577
																																									180.45	0.7666		180.57	-1.217		168.6	2.577
																																									180.55	0.7666		180.67	-1.217		168.7	2.577
																																									180.65	0.7666		180.77	-1.217		168.8	2.577
																																									180.75	0.7666		180.87	-1.217		168.9	2.577
																																									180.85	0.7667		180.97	-1.217		169	2.577
																																									180.95	0.7667		181.07	-1.217		169.1	2.577
																																									181.05	0.7667		181.17	-1.217		169.2	2.577
																																									181.15	0.7667		181.27	-1.217		169.3	2.577
																																									181.25	0.7667		181.37	-1.218		169.4	2.577
																																									181.35	0.7667		181.47	-1.218		169.5	2.577
																																									181.45	0.7668		181.57	-1.218		169.6	2.577
																																									181.55	0.7668		181.67	-1.218		169.7	2.577
																																									181.65	0.7668		181.77	-1.218		169.8	2.577
																																									181.75	0.7668		181.87	-1.218		169.9	2.577
																																									181.85	0.7669		181.97	-1.218		170	2.577
																																									181.95	0.7669		182.07	-1.218		170.1	2.577
																																									182.05	0.7669		182.17	-1.218		170.2	2.577
																																									182.16	0.7669		182.27	-1.219		170.3	2.577
																																									182.26	0.7669		182.37	-1.219		170.4	2.577
																																									182.36	0.767		182.47	-1.219		170.51	2.577
																																									182.46	0.767		182.58	-1.219		170.61	2.577
																																									182.56	0.767		182.68	-1.219		170.7	2.577
																																									182.66	0.767		182.78	-1.219		170.81	2.577
																																									182.76	0.7671		182.88	-1.219		170.91	2.577
																																									182.86	0.7671		182.98	-1.219		171.01	2.577
																																									182.96	0.7671		183.08	-1.22		171.11	2.577
																																									183.06	0.7671		183.18	-1.22		171.21	2.577
																																									183.16	0.7672		183.28	-1.22		171.31	2.577
																																									183.26	0.7672		183.38	-1.22		171.41	2.577
																																									183.36	0.7672		183.48	-1.22		171.51	2.577
																																									183.46	0.7672		183.58	-1.22		171.61	2.577
																																									183.56	0.7672		183.68	-1.22		171.71	2.577
																																									183.66	0.7672		183.78	-1.22		171.81	2.577
																																									183.76	0.7672		183.88	-1.22		171.91	2.577
																																									183.86	0.7672		183.98	-1.221		172.01	2.577
																																									183.96	0.7672		184.08	-1.221		172.11	2.577
																																									184.06	0.7672		184.18	-1.221		172.21	2.577
																																									184.16	0.7672		184.28	-1.221		172.31	2.577
																																									184.26	0.7672		184.38	-1.221		172.41	2.577
																																									184.36	0.7672		184.48	-1.221		172.51	2.577
																																									184.46	0.7671		184.58	-1.221		172.61	2.577
																																									184.56	0.7671		184.68	-1.221		172.71	2.577
																																									184.66	0.7671		184.78	-1.221		172.81	2.577
																																									184.76	0.7671		184.88	-1.221		172.91	2.577
																																									184.86	0.767		184.98	-1.222		173.01	2.577
																																									184.96	0.767		185.08	-1.222		173.11	2.577
																																									185.06	0.767		185.18	-1.222		173.21	2.577
																																									185.16	0.7669		185.28	-1.222		173.31	2.577
																																									185.26	0.7669		185.38	-1.222		173.41	2.577
																																									185.37	0.7668		185.48	-1.222		173.51	2.577
																																									185.47	0.7668		185.58	-1.222		173.61	2.577
																																									185.57	0.7668		185.68	-1.222		173.71	2.578
																																									185.67	0.7667		185.78	-1.222		173.81	2.578
																																									185.77	0.7667		185.88	-1.223		173.91	2.578
																																									185.87	0.7666		185.98	-1.223		174.01	2.578
																																									185.97	0.7666		186.08	-1.223		174.11	2.578
																																									186.07	0.7665		186.18	-1.223		174.21	2.578
																																									186.17	0.7665		186.28	-1.223		174.31	2.578
																																									186.27	0.7664		186.38	-1.223		174.41	2.578
																																									186.37	0.7664		186.48	-1.223		174.51	2.578
																																									186.47	0.7663		186.58	-1.223		174.61	2.578
																																									186.57	0.7662		186.68	-1.223		174.71	2.578
																																									186.67	0.7662		186.78	-1.223		174.81	2.578
																																									186.77	0.7661		186.89	-1.224		174.91	2.578
																																									186.87	0.7661		186.98	-1.224		175.01	2.578
																																									186.97	0.766		187.09	-1.224		175.11	2.578
																																									187.07	0.7659		187.19	-1.224		175.21	2.578
																																									187.17	0.7659		187.29	-1.224		175.31	2.578
																																									187.27	0.7658		187.39	-1.224		175.41	2.578
																																									187.37	0.7658		187.49	-1.224		175.51	2.578
																																									187.47	0.7657		187.59	-1.224		175.61	2.578
																																									187.57	0.7656		187.69	-1.224		175.71	2.578
																																									187.67	0.7656		187.79	-1.224		175.82	2.578
																																									187.77	0.7655		187.89	-1.224		175.92	2.578
																																									187.87	0.7654		187.99	-1.224		176.02	2.578
																																									187.97	0.7653		188.09	-1.225		176.12	2.578
																																									188.07	0.7653		188.19	-1.225		176.22	2.578
																																									188.17	0.7652		188.29	-1.225		176.32	2.578
																																									188.27	0.7651		188.39	-1.225		176.42	2.578
																																									188.38	0.765		188.49	-1.225		176.52	2.578
																																									188.48	0.765		188.59	-1.225		176.62	2.578
																																									188.58	0.7649		188.69	-1.225		176.72	2.578
																																									188.68	0.7648		188.79	-1.225		176.82	2.578
																																									188.78	0.7647		188.89	-1.225		176.92	2.578
																																									188.88	0.7646		188.99	-1.225		177.02	2.578
																																									188.98	0.7645		189.09	-1.225		177.12	2.578
																																									189.08	0.7645		189.19	-1.225		177.22	2.578
																																									189.18	0.7644		189.29	-1.225		177.32	2.579
																																									189.28	0.7643		189.39	-1.225		177.42	2.579
																																									189.38	0.7642		189.49	-1.226		177.52	2.579
																																									189.48	0.7641		189.59	-1.226		177.62	2.579
																																									189.58	0.764		189.69	-1.226		177.72	2.579
																																									189.68	0.7639		189.79	-1.226		177.82	2.579
																																									189.78	0.7639		189.89	-1.226		177.92	2.579
																																									189.88	0.7638		189.99	-1.226		178.02	2.579
																																									189.98	0.7637		190.09	-1.226		178.12	2.579
																																									190.08	0.7636		190.19	-1.226		178.22	2.579
																																									190.18	0.7635		190.29	-1.226		178.32	2.579
																																									190.28	0.7634		190.39	-1.226		178.42	2.579
																																									190.38	0.7633		190.49	-1.226		178.52	2.579
																																									190.48	0.7633		190.59	-1.226		178.62	2.579
																																									190.58	0.7632		190.69	-1.226		178.72	2.579
																																									190.68	0.7631		190.79	-1.226		178.82	2.579
																																									190.78	0.763		190.89	-1.227		178.92	2.579
																																									190.88	0.7629		191	-1.227		179.02	2.579
																																									190.98	0.7628		191.1	-1.227		179.12	2.58
																																									191.08	0.7628		191.19	-1.227		179.22	2.58
																																									191.18	0.7627		191.3	-1.227		179.32	2.58
																																									191.29	0.7626		191.4	-1.227		179.42	2.58
																																									191.39	0.7625		191.5	-1.227		179.52	2.58
																																									191.49	0.7624		191.6	-1.227		179.62	2.58
																																									191.59	0.7624		191.7	-1.227		179.72	2.58
																																									191.69	0.7623		191.8	-1.227		179.82	2.58
																																									191.79	0.7626		191.9	-1.227		179.92	2.58
																																									191.89	0.7634		192	-1.227		180.02	2.58
																																									191.98	0.7645		192.1	-1.227		180.12	2.58
																																									192.09	0.7655		192.2	-1.228		180.22	2.58
																																									192.19	0.7661		192.3	-1.228		180.32	2.58
																																									192.29	0.7666		192.4	-1.228		180.42	2.58
																																									192.39	0.767		192.5	-1.228		180.52	2.58
																																									192.49	0.7672		192.6	-1.228		180.62	2.581
																																									192.59	0.7673		192.7	-1.228		180.72	2.581
																																									192.69	0.7674		192.8	-1.228		180.82	2.581
																																									192.79	0.7674		192.9	-1.228		180.93	2.581
																																									192.89	0.7674		193	-1.228		181.03	2.581
																																									192.99	0.7674		193.1	-1.228		181.13	2.581
																																									193.09	0.7674		193.2	-1.228		181.23	2.581
																																									193.19	0.7674		193.3	-1.229		181.33	2.581
																																									193.29	0.7675		193.4	-1.229		181.43	2.581
																																									193.39	0.7675		193.5	-1.229		181.53	2.581
																																									193.49	0.7675		193.6	-1.229		181.63	2.581
																																									193.59	0.7675		193.7	-1.229		181.73	2.581
																																									193.69	0.7675		193.8	-1.229		181.83	2.581
																																									193.79	0.7675		193.9	-1.229		181.93	2.582
																																									193.89	0.7674		194	-1.229		182.03	2.582
																																									193.99	0.7674		194.1	-1.229		182.13	2.582
																																									194.09	0.7674		194.2	-1.23		182.23	2.582
																																									194.19	0.7674		194.3	-1.23		182.33	2.582
																																									194.29	0.7673		194.4	-1.23		182.43	2.582
																																									194.39	0.7673		194.5	-1.23		182.53	2.582
																																									194.49	0.7672		194.6	-1.23		182.63	2.582
																																									194.59	0.7671		194.7	-1.23		182.73	2.582
																																									194.69	0.767		194.8	-1.23		182.83	2.582
																																									194.79	0.7669		194.9	-1.23		182.93	2.582
																																									194.9	0.7667		195.01	-1.23		183.03	2.583
																																									195	0.7666		195.1	-1.231		183.13	2.583
																																									195.1	0.7665		195.2	-1.231		183.23	2.583
																																									195.2	0.7664		195.3	-1.231		183.33	2.583
																																									195.3	0.7662		195.4	-1.231		183.43	2.583
																																									195.4	0.7661		195.51	-1.231		183.53	2.583
																																									195.5	0.7659		195.61	-1.231		183.63	2.583
																																									195.6	0.7658		195.71	-1.231		183.73	2.583
																																									195.7	0.7656		195.81	-1.231		183.83	2.583
																																									195.8	0.7655		195.91	-1.232		183.93	2.584
																																									195.9	0.7653		196.01	-1.232		184.03	2.584
																																									196	0.7651		196.11	-1.232		184.13	2.584
																																									196.1	0.765		196.21	-1.232		184.23	2.584
																																									196.2	0.7648		196.31	-1.232		184.33	2.584
																																									196.3	0.7647		196.41	-1.232		184.43	2.584
																																									196.4	0.7646		196.51	-1.232		184.53	2.584
																																									196.5	0.7644		196.61	-1.232		184.63	2.584
																																									196.6	0.7643		196.71	-1.233		184.73	2.585
																																									196.7	0.7643		196.81	-1.233		184.83	2.585
																																									196.8	0.7642		196.91	-1.233		184.93	2.585
																																									196.9	0.7641		197.01	-1.233		185.03	2.585
																																									197	0.764		197.11	-1.233		185.13	2.585
																																									197.1	0.7639		197.21	-1.233		185.23	2.585
																																									197.2	0.7638		197.31	-1.233		185.33	2.585
																																									197.3	0.7637		197.41	-1.234		185.43	2.585
																																									197.4	0.7636		197.51	-1.234		185.53	2.586
																																									197.5	0.7635		197.61	-1.234		185.63	2.586
																																									197.6	0.7634		197.71	-1.234		185.73	2.586
																																									197.7	0.7633		197.81	-1.234		185.83	2.586
																																									197.81	0.7632		197.91	-1.234		185.93	2.586
																																									197.91	0.7631		198.01	-1.234		186.03	2.586
																																									198.01	0.763		198.11	-1.235		186.14	2.587
																																									198.11	0.7629		198.21	-1.235		186.23	2.587
																																									198.21	0.7628		198.31	-1.235		186.34	2.587
																																									198.31	0.7627		198.41	-1.235		186.44	2.587
																																									198.41	0.7626		198.51	-1.235		186.54	2.587
																																									198.51	0.7625		198.61	-1.235		186.64	2.587
																																									198.61	0.7624		198.71	-1.235		186.74	2.587
																																									198.71	0.7623		198.81	-1.236		186.84	2.588
																																									198.81	0.7622		198.91	-1.236		186.94	2.588
																																									198.91	0.762		199.01	-1.236		187.04	2.588
																																									199.01	0.7619		199.11	-1.236		187.14	2.588
																																									199.11	0.7618		199.21	-1.236		187.24	2.588
																																									199.21	0.7617		199.31	-1.236		187.34	2.589
																																									199.31	0.7616		199.42	-1.236		187.44	2.589
																																									199.41	0.7615		199.51	-1.237		187.54	2.589
																																									199.51	0.7614		199.62	-1.237		187.64	2.589
																																									199.61	0.7613		199.72	-1.237		187.74	2.589
																																									199.71	0.7612		199.82	-1.237		187.84	2.59
																																									199.81	0.7611		199.92	-1.237		187.94	2.59
																																									199.91	0.761		200.02	-1.237		188.04	2.59
																																									200.01	0.7609		200.12	-1.237		188.14	2.59
																																									200.11	0.7608		200.22	-1.238		188.24	2.591
																																									200.21	0.7607		200.32	-1.238		188.34	2.591
																																									200.31	0.7606		200.42	-1.238		188.44	2.592
																																									200.41	0.7605		200.52	-1.238		188.54	2.592
																																									200.52	0.7604		200.62	-1.238		188.64	2.593
																																									200.62	0.7603		200.72	-1.238		188.74	2.593
																																									200.72	0.7602		200.82	-1.238		188.84	2.594
																																									200.82	0.7601		200.92	-1.238		188.94	2.595
																																									200.92	0.7599		201.02	-1.239		189.04	2.596
																																									201.02	0.7598		201.12	-1.239		189.14	2.598
																																									201.12	0.7597		201.22	-1.239		189.24	2.599
																																									201.22	0.7596		201.32	-1.239		189.34	2.601
																																									201.32	0.7595		201.42	-1.239		189.44	2.603
																																									201.42	0.7594		201.52	-1.239		189.54	2.605
																																									201.52	0.7593		201.62	-1.239		189.64	2.607
																																									201.62	0.7592		201.72	-1.24		189.74	2.61
																																									201.72	0.7591		201.82	-1.24		189.84	2.612
																																									201.82	0.759		201.92	-1.24		189.94	2.615
																																									201.92	0.7589		202.02	-1.24		190.04	2.618
																																									202.02	0.7588		202.12	-1.24		190.14	2.621
																																									202.12	0.7587		202.22	-1.24		190.24	2.624
																																									202.22	0.7586		202.32	-1.24		190.34	2.627
																																									202.32	0.7585		202.42	-1.241		190.44	2.631
																																									202.42	0.7584		202.52	-1.241		190.54	2.635
																																									202.52	0.7583		202.62	-1.241		190.64	2.639
																																									202.62	0.7582		202.72	-1.241		190.74	2.642
																																									202.72	0.7581		202.82	-1.241		190.84	2.645
																																									202.82	0.758		202.92	-1.241		190.94	2.649
																																									202.92	0.7579		203.02	-1.241		191.04	2.652
																																									203.02	0.7578		203.12	-1.241		191.14	2.656
																																									203.12	0.7577		203.22	-1.242		191.24	2.659
																																									203.22	0.7576		203.32	-1.242		191.34	2.662
																																									203.32	0.7576		203.42	-1.242		191.44	2.665
																																									203.42	0.7575		203.52	-1.242		191.54	2.669
																																									203.52	0.7574		203.62	-1.242		191.64	2.674
																																									203.62	0.7573		203.72	-1.242		191.74	2.678
																																									203.72	0.7572		203.82	-1.242		191.84	2.683
																																									203.82	0.7571		203.92	-1.242		191.94	2.688
																																									203.93	0.757		204.03	-1.242		192.04	2.693
																																									204.03	0.7569		204.12	-1.242		192.14	2.699
																																									204.13	0.7568		204.23	-1.242		192.24	2.705
																																									204.23	0.7567		204.33	-1.243		192.34	2.711
																																									204.33	0.7566		204.43	-1.243		192.44	2.717
																																									204.43	0.7566		204.53	-1.243		192.54	2.723
																																									204.53	0.7565		204.63	-1.243		192.64	2.73
																																									204.63	0.7564		204.73	-1.243		192.74	2.736
																																									204.73	0.7563		204.83	-1.243		192.84	2.743
																																									204.83	0.7563		204.93	-1.243		192.94	2.75
																																									204.93	0.7562		205.03	-1.243		193.04	2.757
																																									205.03	0.7561		205.13	-1.243		193.14	2.766
																																									205.13	0.756		205.23	-1.243		193.24	2.774
																																									205.23	0.756		205.33	-1.243		193.34	2.783
																																									205.33	0.7559		205.43	-1.243		193.44	2.792
																																									205.43	0.7558		205.53	-1.243		193.54	2.801
																																									205.53	0.7558		205.63	-1.243		193.64	2.812
																																									205.63	0.7557		205.73	-1.243		193.74	2.824
																																									205.73	0.7557		205.83	-1.243		193.84	2.835
																																									205.83	0.7556		205.93	-1.242		193.94	2.846
																																									205.93	0.7555		206.03	-1.242		194.04	2.858
																																									206.03	0.7555		206.13	-1.242		194.14	2.87
																																									206.13	0.7554		206.23	-1.242		194.24	2.884
																																									206.23	0.7554		206.33	-1.242		194.34	2.897
																																									206.33	0.7553		206.43	-1.242		194.44	2.913
																																									206.43	0.7553		206.53	-1.242		194.54	2.929
																																									206.53	0.7552		206.63	-1.242		194.64	2.946
																																									206.63	0.7552		206.73	-1.241		194.74	2.965
																																									206.73	0.7551		206.83	-1.241		194.83	2.985
																																									206.83	0.7551		206.93	-1.241		194.93	3.003
																																									206.93	0.7551		207.03	-1.241		195.03	3.024
																																									207.03	0.755		207.13	-1.24		195.13	3.046
																																									207.13	0.755		207.23	-1.24		195.23	3.069
																																									207.23	0.755		207.33	-1.239		195.33	3.094
																																									207.33	0.7549		207.43	-1.239		195.43	3.12
																																									207.44	0.7549		207.53	-1.238		195.53	3.147
																																									207.54	0.7549		207.63	-1.238		195.63	3.174
																																									207.64	0.7548		207.73	-1.237		195.72	3.203
																																									207.74	0.7548		207.83	-1.236		195.82	3.232
																																									207.84	0.7548		207.93	-1.235		195.92	3.263
																																									207.94	0.7547		208.03	-1.235		196.02	3.294
																																									208.04	0.7547		208.13	-1.233		196.12	3.325
																																									208.14	0.7547		208.23	-1.232		196.22	3.355
																																									208.24	0.7547		208.33	-1.23		196.32	3.384
																																									208.34	0.7547		208.43	-1.229		196.42	3.413
																																									208.44	0.7546		208.53	-1.227		196.51	3.44
																																									208.54	0.7546		208.63	-1.225		196.61	3.465
																																									208.64	0.7546		208.73	-1.224		196.71	3.488
																																									208.74	0.7546		208.83	-1.221		196.81	3.509
																																									208.84	0.7546		208.93	-1.219		196.91	3.529
																																									208.94	0.7546		209.03	-1.217		197.01	3.544
																																									209.04	0.7546		209.13	-1.215		197.11	3.56
																																									209.14	0.7546		209.24	-1.212		197.21	3.573
																																									209.24	0.7546		209.33	-1.209		197.31	3.584
																																									209.34	0.7545		209.44	-1.205		197.41	3.594
																																									209.44	0.7545		209.54	-1.202		197.51	3.602
																																									209.54	0.7545		209.63	-1.197		197.61	3.606
																																									209.64	0.7545		209.74	-1.193		197.71	3.607
																																									209.74	0.7545		209.83	-1.188		197.81	3.606
																																									209.84	0.7545		209.94	-1.183		197.91	3.603
																																									209.94	0.7545		210.04	-1.178		198.01	3.597
																																									210.04	0.7546		210.14	-1.173		198.11	3.587
																																									210.14	0.7546		210.24	-1.166		198.21	3.576
																																									210.24	0.7546		210.34	-1.16		198.31	3.562
																																									210.34	0.7546		210.44	-1.153		198.41	3.547
																																									210.44	0.7546		210.54	-1.146		198.51	3.529
																																									210.54	0.7546		210.64	-1.139		198.62	3.51
																																									210.64	0.7546		210.74	-1.132		198.72	3.489
																																									210.74	0.7546		210.84	-1.124		198.82	3.468
																																									210.84	0.7546		210.94	-1.115		198.92	3.444
																																									210.94	0.7547		211.04	-1.105		199.02	3.417
																																									211.05	0.7547		211.13	-1.094		199.12	3.39
																																									211.15	0.7547		211.24	-1.082		199.23	3.363
																																									211.25	0.7547		211.33	-1.07		199.33	3.335
																																									211.35	0.7547		211.43	-1.057		199.43	3.308
																																									211.45	0.7548		211.53	-1.043		199.53	3.28
																																									211.55	0.7548		211.63	-1.027		199.63	3.252
																																									211.65	0.7548		211.73	-1.012		199.73	3.224
																																									211.75	0.7549		211.83	-0.9915		199.84	3.198
																																									211.85	0.7549		211.93	-0.9701		199.94	3.173
																																									211.95	0.755		212.03	-0.9449		200.04	3.149
																																									212.05	0.755		212.13	-0.9189		200.14	3.125
																																									212.15	0.7551		212.23	-0.8901		200.24	3.102
																																									212.25	0.7552		212.33	-0.8574		200.34	3.08
																																									212.35	0.7553		212.42	-0.8209		200.45	3.059
																																									212.45	0.7554		212.52	-0.7815		200.55	3.039
																																									212.55	0.7555		212.62	-0.7377		200.65	3.019
																																									212.65	0.7556		212.72	-0.6924		200.75	3.001
																																									212.75	0.7558		212.82	-0.6426		200.85	2.983
																																									212.85	0.7559		212.91	-0.5913		200.95	2.966
																																									212.95	0.7561		213.01	-0.5363		201.05	2.949
																																									213.05	0.7563		213.11	-0.4778		201.15	2.934
																																									213.15	0.7566		213.2	-0.4164		201.26	2.922
																																									213.25	0.7569		213.3	-0.3506		201.36	2.909
																																									213.35	0.7572		213.4	-0.278		201.46	2.898
																																									213.45	0.7576		213.49	-0.1961		201.56	2.887
																																									213.55	0.758		213.59	-0.1015		201.66	2.878
																																									213.65	0.7584		213.68	0.00782		201.76	2.869
																																									213.75	0.759		213.78	0.1351		201.86	2.861
																																									213.85	0.7596		213.87	0.2829		201.96	2.855
																																									213.95	0.7602		213.96	0.4541		202.06	2.849
																																									214.05	0.761		214.05	0.651		202.16	2.846
																																									214.15	0.7618		214.14	0.8762		202.26	2.842
																																									214.25	0.7626		214.22	1.134		202.36	2.839
																																									214.35	0.7634		214.31	1.428		202.46	2.839
																																									214.45	0.7642		214.39	1.753		202.56	2.839
																																									214.55	0.765		214.47	2.107		202.66	2.842
																																									214.65	0.7658		214.55	2.485		202.76	2.846
																																									214.76	0.7665		214.63	2.876		202.86	2.851
																																									214.85	0.7672		214.71	3.29		202.96	2.861
																																									214.96	0.7679		214.78	3.729		203.06	2.873
																																									215.06	0.7687		214.86	4.206		203.16	2.884
																																									215.16	0.7694		214.93	4.74		203.26	2.9
																																									215.26	0.7702		215	5.336		203.36	2.927
																																									215.36	0.7709		215.06	6.021		203.46	2.962
																																									215.46	0.7716		215.12	6.769		203.56	3.002
																																									215.56	0.7721		215.18	7.561		203.66	3.05
																																									215.66	0.7726		215.23	8.402		203.75	3.107
																																									215.76	0.7732		215.29	9.244		203.85	3.177
																																									215.86	0.7739		215.35	10.05		203.95	3.258
																																									215.96	0.7747		215.41	10.8		204.04	3.356
																																									216.06	0.7754		215.47	11.49		204.13	3.477
																																									216.16	0.7762		215.53	12.12		204.23	3.629
																																									216.26	0.777		215.6	12.7		204.32	3.832
																																									216.36	0.7779		215.68	13.2		204.4	4.125
																																									216.46	0.7788		215.75	13.61		204.48	4.513
																																									216.56	0.7799		215.84	13.92		204.55	4.975
																																									216.66	0.781		215.93	14.14		204.62	5.558
																																									216.76	0.7823		216.02	14.27		204.69	6.233
																																									216.86	0.7834		216.12	14.31		204.74	7.056
																																									216.96	0.7846		216.22	14.25		204.79	8.013
																																									217.06	0.7857		216.33	14.11		204.84	8.941
																																									217.16	0.7869		216.44	13.89		204.9	9.761
																																									217.26	0.7881		216.56	13.62		204.96	10.48
																																									217.36	0.7892		216.67	13.29		205.02	11.11
																																									217.46	0.7905		216.79	12.91		205.09	11.68
																																									217.56	0.7918		216.92	12.49		205.17	12.14
																																									217.66	0.7931		217.04	12.04		205.25	12.52
																																									217.76	0.7945		217.17	11.56		205.33	12.86
																																									217.86	0.7958		217.3	11.07		205.41	13.17
																																									217.96	0.7973		217.42	10.57		205.49	13.51
																																									218.06	0.7986		217.55	10.07		205.58	13.74
																																									218.16	0.8		217.68	9.574		205.67	13.86
																																									218.26	0.8016		217.8	9.094		205.77	13.9
																																									218.36	0.8032		217.93	8.63		205.87	13.88
																																									218.46	0.8047		218.05	8.183		205.98	13.8
																																									218.56	0.8063		218.18	7.754		206.08	13.69
																																									218.66	0.808		218.3	7.343		206.19	13.59
																																									218.76	0.8095		218.42	6.949		206.3	13.5
																																									218.86	0.8113		218.54	6.573		206.4	13.45
																																									218.96	0.813		218.66	6.214		206.5	13.46
																																									219.06	0.8148		218.78	5.871		206.59	13.55
																																									219.16	0.8166		218.9	5.545		206.69	13.65
																																									219.26	0.8186		219.02	5.233		206.79	13.73
																																									219.36	0.8206		219.13	4.935		206.88	13.77
																																									219.46	0.8229		219.25	4.653		206.98	13.76
																																									219.56	0.825		219.36	4.382		207.09	13.71
																																									219.66	0.8273		219.48	4.125		207.19	13.61
																																									219.76	0.8295		219.59	3.878		207.3	13.44
																																									219.86	0.8318		219.7	3.646		207.42	13.22
																																									219.96	0.8345		219.82	3.423		207.53	12.95
																																									220.06	0.837		219.93	3.211		207.65	12.58
																																									220.16	0.8398		220.04	3.007		207.77	12.17
																																									220.26	0.8429		220.15	2.814		207.9	11.75
																																									220.36	0.8453		220.26	2.631		208.02	11.34
																																									220.46	0.8483		220.37	2.455		208.14	10.94
																																									220.56	0.8514		220.48	2.287		208.26	10.56
																																									220.66	0.8544		220.59	2.127		208.38	10.19
																																									220.76	0.8576		220.69	1.976		208.5	9.841
																																									220.86	0.861		220.8	1.83		208.62	9.504
																																									220.96	0.8646		220.91	1.692		208.74	9.184
																																									221.06	0.8684		221.02	1.559		208.85	8.878
																																									221.16	0.8722		221.12	1.433		208.97	8.585
																																									221.26	0.8761		221.23	1.313		209.09	8.307
																																									221.36	0.8803		221.34	1.197		209.2	8.04
																																									221.46	0.8846		221.44	1.089		209.32	7.786
																																									221.56	0.889		221.55	0.9836		209.43	7.544
																																									221.66	0.8935		221.66	0.8861		209.54	7.314
																																									221.76	0.8984		221.76	0.8008		209.65	7.094
																																									221.86	0.9032		221.87	0.7331		209.77	6.885
																																									221.95	0.9088		221.97	0.6801		209.88	6.685
																																									222.05	0.9141		222.07	0.6389		209.99	6.495
																																									222.15	0.9199		222.17	0.5968		210.1	6.313
																																									222.25	0.926		222.28	0.5546		210.21	6.14
																																									222.35	0.9325		222.38	0.5104		210.32	5.976
																																									222.45	0.939		222.48	0.4618		210.43	5.819
																																									222.55	0.9461		222.58	0.4118		210.53	5.67
																																									222.65	0.9535		222.69	0.3594		210.64	5.527
																																									222.75	0.9613		222.79	0.3092		210.75	5.389
																																									222.85	0.9693		222.89	0.2596		210.86	5.26
																																									222.95	0.9775		223	0.2118		210.97	5.136
																																									223.05	0.9864		223.1	0.1659		211.07	5.018
																																									223.14	0.9964		223.2	0.1225		211.18	4.905
																																									223.24	1.006		223.31	0.08021		211.28	4.797
																																									223.34	1.016		223.41	0.0399		211.39	4.695
																																									223.44	1.027		223.51	0.0037		211.5	4.596
																																									223.54	1.039		223.61	-0.03057		211.6	4.503
																																									223.64	1.051		223.71	-0.05948		211.71	4.414
																																									223.73	1.064		223.82	-0.08428		211.81	4.327
																																									223.83	1.077		223.92	-0.1017		211.92	4.249
																																									223.93	1.092		224.02	-0.12		212.02	4.171
																																									224.03	1.107		224.12	-0.1402		212.13	4.098
																																									224.13	1.123		224.22	-0.1632		212.23	4.027
																																									224.22	1.14		224.32	-0.1875		212.33	3.961
																																									224.32	1.159		224.42	-0.2117		212.44	3.898
																																									224.42	1.178		224.53	-0.2347		212.54	3.838
																																									224.51	1.199		224.63	-0.2551		212.64	3.78
																																									224.61	1.221		224.73	-0.2721		212.75	3.725
																																									224.71	1.244		224.83	-0.2903		212.85	3.673
																																									224.8	1.269		224.93	-0.3074		212.95	3.623
																																									224.9	1.295		225.03	-0.3256		213.06	3.576
																																									225	1.323		225.13	-0.343		213.16	3.531
																																									225.09	1.353		225.23	-0.36		213.26	3.488
																																									225.19	1.385		225.34	-0.3787		213.37	3.447
																																									225.28	1.419		225.44	-0.3968		213.47	3.408
																																									225.37	1.455		225.54	-0.4173		213.57	3.371
																																									225.47	1.494		225.64	-0.4369		213.67	3.333
																																									225.56	1.538		225.74	-0.4578		213.78	3.299
																																									225.65	1.588		225.84	-0.4757		213.88	3.266
																																									225.74	1.643		225.94	-0.4948		213.98	3.235
																																									225.84	1.705		226.04	-0.5129		214.08	3.204
																																									225.92	1.774		226.15	-0.5301		214.18	3.175
																																									226.01	1.85		226.25	-0.5461		214.28	3.148
																																									226.1	1.936		226.35	-0.5616		214.39	3.121
																																									226.18	2.033		226.45	-0.5769		214.49	3.096
																																									226.26	2.144		226.55	-0.5898		214.59	3.072
																																									226.34	2.266		226.65	-0.5996		214.69	3.049
																																									226.42	2.395		226.75	-0.6085		214.79	3.028
																																									226.5	2.545		226.85	-0.6165		214.9	3.007
																																									226.57	2.727		226.95	-0.6232		215	2.988
																																									226.63	2.946		227.04	-0.6305		215.1	2.969
																																									226.69	3.197		227.14	-0.6396		215.2	2.952
																																									226.74	3.483		227.23	-0.6491		215.3	2.934
																																									226.79	3.792		227.32	-0.6623		215.4	2.919
																																									226.84	4.128		227.41	-0.6764		215.5	2.903
																																									226.88	4.49		227.5	-0.6932		215.6	2.889
																																									226.91	4.876		227.58	-0.7131		215.71	2.876
																																									226.94	5.283		227.66	-0.7341		215.81	2.863
																																									226.97	5.707		227.74	-0.7567		215.91	2.851
																																									227	6.132		227.81	-0.7807		216.01	2.839
																																									227.04	6.517		227.89	-0.8061		216.11	2.828
																																									227.08	6.88		227.95	-0.8313		216.21	2.818
																																									227.12	7.222		228.02	-0.8562		216.31	2.807
																																									227.17	7.551		228.08	-0.8815		216.41	2.799
																																									227.21	7.874		228.14	-0.9048		216.51	2.789
																																									227.26	8.175		228.2	-0.9269		216.61	2.779
																																									227.32	8.436		228.26	-0.9465		216.72	2.771
																																									227.39	8.619		228.31	-0.9643		216.82	2.763
																																									227.47	8.716		228.36	-0.9815		216.92	2.755
																																									227.57	8.756		228.41	-0.9958		217.02	2.747
																																									227.67	8.732		228.46	-1.008		217.12	2.74
																																									227.79	8.635		228.5	-1.017		217.22	2.734
																																									227.91	8.48		228.55	-1.025		217.32	2.727
																																									228.04	8.284		228.59	-1.031		217.42	2.722
																																									228.18	8.063		228.63	-1.036		217.52	2.716
																																									228.32	7.827		228.67	-1.04		217.62	2.71
																																									228.46	7.584		228.71	-1.042		217.72	2.705
																																									228.6	7.34		228.74	-1.044		217.82	2.7
																																									228.74	7.095		228.78	-1.044		217.92	2.695
																																									228.88	6.854		228.81	-1.041		218.02	2.69
																																									229.02	6.616		228.84	-1.04		218.13	2.687
																																									229.16	6.383		228.87	-1.038		218.23	2.683
																																									229.3	6.155		228.9	-1.033		218.33	2.68
																																									229.44	5.934		228.93	-1.029		218.43	2.675
																																									229.57	5.718		228.95	-1.024		218.53	2.671
																																									229.71	5.51		228.98	-1.019		218.63	2.668
																																									229.84	5.309					218.73	2.666
																																									229.97	5.117					218.83	2.663
																																									230.1	4.932					218.93	2.66
																																									230.23	4.754					219.03	2.657
																																									230.36	4.584					219.13	2.654
																																									230.49	4.421					219.23	2.651
																																									230.62	4.266					219.33	2.648
																																									230.74	4.117					219.43	2.646
																																									230.87	3.975					219.53	2.644
																																									230.99	3.84					219.63	2.643
																																									231.11	3.709					219.73	2.641
																																									231.23	3.586					219.83	2.639
																																									231.35	3.468					219.94	2.638
																																									231.47	3.355					220.04	2.636
																																									231.59	3.247					220.14	2.634
																																									231.71	3.144					220.24	2.633
																																									231.82	3.046					220.34	2.632
																																									231.94	2.952					220.44	2.631
																																									232.06	2.863					220.54	2.63
																																									232.17	2.777					220.64	2.629
																																									232.28	2.696					220.74	2.628
																																									232.4	2.619					220.84	2.627
																																									232.51	2.545					220.94	2.626
																																									232.62	2.474					221.04	2.626
																																									232.73	2.406					221.14	2.625
																																									232.85	2.342					221.24	2.625
																																									232.96	2.28					221.34	2.624
																																									233.07	2.222					221.44	2.624
																																									233.18	2.166					221.54	2.624
																																									233.29	2.112					221.64	2.623
																																									233.39	2.061					221.74	2.623
																																									233.5	2.012					221.84	2.623
																																									233.61	1.966					221.94	2.622
																																									233.72	1.922					222.05	2.622
																																									233.83	1.88					222.15	2.622
																																									233.93	1.839					222.25	2.622
																																									234.04	1.801					222.35	2.621
																																									234.15	1.764					222.45	2.621
																																									234.25	1.729					222.55	2.621
																																									234.36	1.696					222.65	2.621
																																									234.47	1.664					222.75	2.621
																																									234.57	1.634					222.85	2.621
																																									234.68	1.605					222.95	2.621
																																									234.78	1.578					223.05	2.62
																																									234.89	1.551					223.15	2.62
																																									234.99	1.526					223.25	2.62
																																									235.1	1.502					223.35	2.62
																																									235.2	1.48					223.45	2.62
																																									235.3	1.458					223.55	2.62
																																									235.41	1.437					223.65	2.62
																																									235.51	1.418					223.75	2.619
																																									235.62	1.399					223.85	2.619
																																									235.72	1.382					223.96	2.619
																																									235.82	1.364					224.06	2.619
[truncated: 318 more rows]
[truncated: 100 more columns]
